# Supplementary material for: Records of compass heading for long-distance ocean migrators show mid-ocean reorientation
Source: Sci Adv. 2026 Jun 24;12(26):eaed8113. doi: 10.1126/sciadv.aed8113 (PMC13292924; doi:10.1126/sciadv.aed8113)
Supplement: Supplementary file 2 — Tables S1 and S2 [file sciadv.aed8113_tables_s1_and_s2.zip]

Archive with 2 entries (2 files):
- sciadv.aed8113_table_s1.csv
- sciadv.aed8113_table_s2.csv
