# Supplementary material for: Records of compass heading for long-distance ocean migrators show mid-ocean reorientation
Source: Sci Adv. 2026 Jun 24;12(26):eaed8113. doi: 10.1126/sciadv.aed8113 (PMC13292924; doi:10.1126/sciadv.aed8113)
Supplement: Supplementary file 2 — Tables S1 and S2 [file sciadv.aed8113_tables_s1_and_s2.zip › sciadv.aed8113_table_s1.csv]

Table S1. Fastloc GPS locations of satellite tracked green turtles. From "Hays et al. Novel records of compass heading for long-distance ocean migrators show mid-ocean re-orientation". Times in UTC
Tag_ID	Date.Time.UTC	Satellites	Residual	Latitude	Longitude
265002	11/07/2024 16:21	5	0.3	-7.40373	72.46239
265002	12/07/2024 18:20	4	0.7	-7.40817	72.46414
265002	13/07/2024 08:59	4	0.7	-7.40738	72.46466
265002	13/07/2024 12:55	7	9.9	-7.41015	72.46089
265002	14/07/2024 01:34	4	0.7	-7.39812	72.48041
265002	14/07/2024 03:36	6	5.4	-7.39946	72.47971
265002	14/07/2024 12:11	7	18.4	-7.40784	72.46443
265002	14/07/2024 14:25	4	0.4	-7.41062	72.46045
265002	14/07/2024 16:21	6	2.6	-7.40794	72.45957
265002	14/07/2024 17:55	4	2	-7.40922	72.46372
265002	14/07/2024 21:59	4	2.9	-7.40289	72.47271
265002	14/07/2024 23:39	6	18.2	-7.40548	72.46687
265002	15/07/2024 02:04	5	10.3	-7.40598	72.46565
265002	15/07/2024 04:24	5	11	-7.40263	72.47153
265002	15/07/2024 10:26	4	0.4	-7.42423	72.45162
265002	15/07/2024 12:37	7	13.2	-7.41317	72.45759
265002	15/07/2024 19:39	4	3.8	-7.40199	72.4679
265002	16/07/2024 05:11	7	8.3	-7.40699	72.46508
265002	16/07/2024 09:32	4	3.8	-7.40843	72.46381
265002	16/07/2024 12:05	5	6.4	-7.40902	72.46321
265002	16/07/2024 14:16	8	10	-7.40914	72.46226
265002	16/07/2024 22:54	8	19.4	-7.40889	72.46382
265002	17/07/2024 01:21	4	0.3	-7.40805	72.46423
265002	17/07/2024 11:57	4	1.8	-7.40965	72.4634
265002	17/07/2024 13:57	4	9.3	-7.40939	72.46215
265002	17/07/2024 16:29	6	2	-7.40968	72.46212
265002	17/07/2024 22:53	4	8.3	-7.41357	72.45507
265002	18/07/2024 00:53	5	17.1	-7.40575	72.46553
265002	18/07/2024 03:10	7	11.2	-7.4146	72.45855
265002	18/07/2024 15:13	7	24.2	-7.41038	72.46206
265002	18/07/2024 18:50	5	5.8	-7.40913	72.46138
265002	18/07/2024 21:06	5	4.4	-7.41131	72.46108
265002	19/07/2024 07:43	5	14.6	-7.40253	72.47414
265002	19/07/2024 09:38	6	3.6	-7.40363	72.47035
265002	19/07/2024 12:54	4	13.5	-7.41695	72.45665
265002	19/07/2024 23:32	5	12	-7.41504	72.4573
265002	20/07/2024 05:09	4	3.2	-7.42152	72.45323
265002	21/07/2024 03:12	4	1.5	-7.4208	72.45223
265002	21/07/2024 04:57	6	8.9	-7.42303	72.45151
265002	21/07/2024 06:40	4	6.4	-7.42389	72.45045
265002	21/07/2024 12:52	7	11.6	-7.41909	72.45398
265002	21/07/2024 17:23	7	12.2	-7.41346	72.45754
265002	21/07/2024 23:29	4	0.8	-7.41178	72.45926
265002	22/07/2024 01:20	7	12.1	-7.41236	72.45869
265002	22/07/2024 05:30	5	8.6	-7.4225	72.45305
265002	22/07/2024 20:03	7	3.3	-7.41312	72.45821
265002	23/07/2024 02:23	7	5.7	-7.416	72.45626
265002	23/07/2024 08:32	6	22.1	-7.42109	72.45234
265002	23/07/2024 12:16	6	10.7	-7.42052	72.45334
265002	23/07/2024 14:30	6	13.1	-7.41525	72.45678
265002	23/07/2024 22:59	4	168638.4	-7.52235	72.36186
265002	24/07/2024 01:16	4	0.2	-7.41163	72.45905
265002	24/07/2024 03:14	4	11.7	-7.41561	72.46161
265002	24/07/2024 05:04	4	4.2	-7.42055	72.45263
265002	24/07/2024 13:02	4	2.7	-7.419	72.45468
265002	25/07/2024 10:38	7	14.1	-7.41003	72.46206
265002	25/07/2024 14:27	5	19.7	-7.4105	72.46032
265002	25/07/2024 18:34	8	27.2	-7.41424	72.45754
265002	25/07/2024 22:50	6	16	-7.41392	72.45703
265002	26/07/2024 01:18	4	5.8	-7.41785	72.4552
265002	26/07/2024 07:37	5	16.9	-7.4264	72.45061
265002	26/07/2024 11:32	7	14.4	-7.42706	72.44992
265002	26/07/2024 13:42	4	10.4	-7.42935	72.44842
265002	27/07/2024 04:37	4	10.3	-7.41449	72.45413
265002	27/07/2024 06:35	5	6.9	-7.42062	72.4528
265002	27/07/2024 08:45	5	5.6	-7.42154	72.45338
265002	27/07/2024 12:57	6	10.2	-7.39996	72.47121
265002	27/07/2024 14:35	4	2.6	-7.39431	72.48089
265002	27/07/2024 19:31	6	9.1	-7.40345	72.47083
265002	27/07/2024 20:01	8	10.3	-7.40664	72.46535
265002	28/07/2024 00:25	5	0.1	-7.41172	72.45932
265002	28/07/2024 04:21	5	5.7	-7.41223	72.46046
265002	28/07/2024 08:45	5	8	-7.42909	72.44861
265002	28/07/2024 10:20	7	16	-7.42445	72.45072
265002	28/07/2024 15:36	4	0.9	-7.41897	72.45021
265002	28/07/2024 17:28	7	9.5	-7.41599	72.45582
265002	28/07/2024 21:09	8	17.6	-7.40902	72.46341
265002	28/07/2024 23:24	8	14.1	-7.40215	72.47242
265002	29/07/2024 01:23	6	5.8	-7.39415	72.48502
265002	29/07/2024 03:25	6	6.7	-7.39221	72.48872
265002	29/07/2024 07:19	7	14.8	-7.39763	72.48104
265002	29/07/2024 13:34	6	10	-7.40107	72.47438
265002	29/07/2024 15:03	4	6.1	-7.39955	72.46924
265002	29/07/2024 21:24	5	4.8	-7.42066	72.45279
265002	30/07/2024 01:14	5	10.6	-7.41041	72.46065
265002	30/07/2024 05:00	4	0.9	-7.42605	72.44963
265002	30/07/2024 09:04	6	9	-7.42109	72.4526
265002	30/07/2024 11:22	4	3.1	-7.42165	72.45395
265002	30/07/2024 13:21	5	4	-7.42062	72.45279
265002	30/07/2024 17:49	4	6	-7.4199	72.45313
265002	30/07/2024 19:47	6	7.9	-7.41969	72.45369
265002	31/07/2024 14:30	6	9	-7.41835	72.45392
265002	31/07/2024 20:48	5	7.3	-7.41943	72.45355
265002	01/08/2024 01:46	4	0.3	-7.4245	72.45104
265002	01/08/2024 11:11	4	0.3	-7.42366	72.45151
265002	01/08/2024 18:42	8	22.3	-7.41801	72.45503
265002	01/08/2024 21:15	7	20.2	-7.41326	72.45796
265002	01/08/2024 22:32	8	14.1	-7.41381	72.45783
265002	02/08/2024 04:40	6	6.6	-7.42351	72.45196
265002	02/08/2024 08:49	5	4.4	-7.43586	72.44589
265002	02/08/2024 10:49	7	11.5	-7.43017	72.44819
265002	02/08/2024 15:34	4	2	-7.41656	72.4583
265002	02/08/2024 18:00	6	8.8	-7.41067	72.4605
265002	02/08/2024 20:18	6	17.6	-7.41421	72.457
265002	02/08/2024 22:34	4	1.9	-7.40938	72.46138
265002	03/08/2024 10:26	4	3	-7.40399	72.46704
265002	03/08/2024 11:39	6	9.1	-7.40289	72.46989
265002	03/08/2024 13:25	6	3.2	-7.40458	72.46776
265002	03/08/2024 17:18	4	1.7	-7.40315	72.46927
265002	03/08/2024 20:40	8	12	-7.39662	72.47689
265002	03/08/2024 22:26	4	29.7	-7.39438	72.48559
265002	04/08/2024 00:01	8	15.4	-7.39675	72.47929
265002	04/08/2024 01:21	8	12.5	-7.39562	72.4798
265002	04/08/2024 02:51	8	8.4	-7.39548	72.4798
265002	04/08/2024 12:21	6	3.4	-7.39673	72.48222
265002	04/08/2024 14:14	4	1	-7.39464	72.48475
265002	04/08/2024 23:15	6	10.3	-7.39464	72.48509
265002	05/08/2024 03:37	7	14.2	-7.39569	72.48568
265002	05/08/2024 08:43	4	0.5	-7.39974	72.47764
265002	05/08/2024 20:29	6	6	-7.38995	72.48906
265002	05/08/2024 23:39	7	17.3	-7.39556	72.4836
265002	06/08/2024 03:39	4	2.8	-7.40217	72.47575
265002	06/08/2024 05:18	4	0.2	-7.40098	72.47653
265002	06/08/2024 07:10	6	6.7	-7.39976	72.47759
265002	06/08/2024 11:00	4	0.4	-7.39622	72.48273
265002	06/08/2024 12:34	7	5	-7.39673	72.48204
265002	06/08/2024 14:33	6	8.9	-7.39652	72.48229
265002	06/08/2024 16:31	4	2	-7.39675	72.48154
265002	06/08/2024 18:44	7	9	-7.39754	72.48083
265002	06/08/2024 21:15	8	8.1	-7.39846	72.47954
265002	06/08/2024 22:47	4	21	-7.38704	72.49815
265002	07/08/2024 00:00	8	20.3	-7.39954	72.47821
265002	07/08/2024 06:41	4	0.2	-7.39585	72.48245
265002	07/08/2024 11:02	5	3	-7.3971	72.48145
265002	07/08/2024 13:08	6	18.7	-7.39616	72.48309
265002	07/08/2024 14:50	4	3.9	-7.4004	72.47665
265002	08/08/2024 00:48	4	0.4	-7.40274	72.47089
265002	08/08/2024 02:48	6	15.1	-7.4013	72.4747
265002	08/08/2024 04:44	4	3.3	-7.40195	72.47415
265002	08/08/2024 06:42	4	3	-7.40148	72.47436
265002	08/08/2024 08:38	6	15.6	-7.40239	72.4718
265002	08/08/2024 10:37	4	9	-7.40053	72.47123
265002	08/08/2024 12:03	6	19.9	-7.40517	72.46641
265002	09/08/2024 04:46	8	9	-7.41747	72.456
265002	09/08/2024 10:56	4	1.5	-7.41346	72.4578
265002	09/08/2024 14:23	4	1.4	-7.40104	72.46854
265002	09/08/2024 16:34	4	1	-7.41208	72.4584
265002	09/08/2024 20:41	7	14.1	-7.41254	72.45831
265002	09/08/2024 22:54	4	0.4	-7.41199	72.45826
265002	10/08/2024 01:04	4	4.4	-7.41644	72.45471
265002	10/08/2024 09:20	4	18.9	-7.42445	72.45073
265002	10/08/2024 11:18	4	22.4	-7.41574	72.45663
265002	10/08/2024 13:19	6	14.1	-7.40678	72.46554
265002	10/08/2024 19:08	5	2.7	-7.41078	72.46001
265002	10/08/2024 20:46	4	7.8	-7.40713	72.46465
265002	10/08/2024 23:06	5	6	-7.40159	72.47292
265002	11/08/2024 01:17	7	15.2	-7.40497	72.46832
265002	11/08/2024 09:20	6	8.3	-7.39082	72.4897
265002	11/08/2024 12:33	4	2.5	-7.37639	72.48944
265002	11/08/2024 18:33	4	1.6	-7.39475	72.48518
265002	11/08/2024 20:41	6	6.2	-7.39933	72.47832
265002	11/08/2024 22:39	4	2.6	-7.40085	72.47372
265002	12/08/2024 00:44	6	7.3	-7.40467	72.4674
265002	12/08/2024 02:05	8	14.8	-7.40791	72.46404
265002	12/08/2024 06:30	6	6.6	-7.41609	72.45639
265002	12/08/2024 10:38	5	5.7	-7.3989	72.47695
265002	12/08/2024 12:38	7	12.6	-7.39897	72.47259
265002	12/08/2024 14:10	5	3.1	-7.40471	72.46243
265002	12/08/2024 15:37	4	6.2	-7.40476	72.46258
265002	12/08/2024 17:30	5	14.4	-7.40452	72.46222
265002	12/08/2024 19:29	8	6.6	-7.40809	72.46372
265002	12/08/2024 21:19	4	2.9	-7.41557	72.45586
265002	12/08/2024 23:10	4	2.6	-7.42213	72.45323
265002	13/08/2024 03:51	4	0.4	-7.4132	72.45874
265002	13/08/2024 05:54	6	6.4	-7.40367	72.47136
265002	13/08/2024 11:39	6	4.3	-7.39405	72.48578
265002	13/08/2024 13:43	4	21.1	-7.39311	72.48354
265002	13/08/2024 15:41	7	7.9	-7.40647	72.46686
265002	13/08/2024 18:08	8	18.1	-7.40936	72.46252
265002	14/08/2024 00:43	6	12	-7.41205	72.45868
265002	14/08/2024 02:32	6	7.3	-7.41435	72.45815
265002	14/08/2024 04:28	6	11	-7.41403	72.45788
265002	14/08/2024 06:53	5	0.2	-7.41674	72.45564
265002	14/08/2024 10:59	5	1.1	-7.41955	72.454
265002	14/08/2024 13:03	5	8.4	-7.41492	72.45709
265002	14/08/2024 14:21	4	2	-7.41373	72.45824
265002	14/08/2024 16:28	5	9.3	-7.41514	72.45669
265002	15/08/2024 01:23	5	9	-7.41334	72.45775
265002	15/08/2024 11:06	6	9	-7.41519	72.45639
265002	15/08/2024 12:27	6	16.4	-7.41182	72.45996
265002	15/08/2024 14:28	6	22.8	-7.40913	72.46285
265002	15/08/2024 16:52	4	11.8	-7.40756	72.45771
265002	15/08/2024 19:17	7	14.3	-7.40934	72.46216
265002	15/08/2024 21:22	6	4.4	-7.41015	72.46041
265002	16/08/2024 02:31	4	0.2	-7.4084	72.46284
265002	16/08/2024 04:40	4	0.7	-7.40423	72.46709
265002	16/08/2024 08:26	4	2.9	-7.40606	72.46557
265002	16/08/2024 10:21	6	24.6	-7.41449	72.45747
265002	16/08/2024 14:34	5	10.3	-7.42141	72.45351
265002	16/08/2024 19:04	6	12.5	-7.43147	72.44828
265002	16/08/2024 21:19	8	14.6	-7.43696	72.44522
265002	17/08/2024 00:00	7	7	-7.42948	72.44949
265002	17/08/2024 10:36	7	15.3	-7.4027	72.47029
265002	17/08/2024 17:03	4	2.7	-7.41085	72.45959
265002	17/08/2024 19:16	8	13.9	-7.41637	72.45561
265002	17/08/2024 21:19	5	4.8	-7.41902	72.45325
265002	17/08/2024 23:23	8	16.2	-7.42076	72.4528
265002	18/08/2024 00:51	7	5.9	-7.42038	72.4531
265002	18/08/2024 12:15	6	21.4	-7.4007	72.47557
265002	18/08/2024 18:56	6	10.8	-7.41139	72.45929
265002	18/08/2024 21:17	8	13.9	-7.41194	72.45957
265002	18/08/2024 23:34	5	4.1	-7.41365	72.45715
265002	19/08/2024 01:25	4	1.3	-7.41856	72.45452
265002	19/08/2024 06:37	5	23.1	-7.42567	72.45009
265002	19/08/2024 08:36	4	0.6	-7.42495	72.45117
265002	19/08/2024 10:48	6	5.8	-7.42783	72.44883
265002	19/08/2024 12:31	7	21.4	-7.42199	72.45239
265002	19/08/2024 18:17	7	10.2	-7.41998	72.4533
265002	19/08/2024 20:04	6	7.7	-7.41942	72.45305
265002	19/08/2024 22:10	5	4.2	-7.41918	72.45386
265002	20/08/2024 00:09	4	0.5	-7.42419	72.45074
265002	20/08/2024 06:25	4	0.2	-7.42446	72.45096
265002	20/08/2024 08:29	4	0.8	-7.42595	72.44974
265002	20/08/2024 12:57	5	4.1	-7.42185	72.45249
265002	20/08/2024 17:51	8	26.9	-7.41946	72.45382
265002	20/08/2024 20:07	8	11.5	-7.42001	72.45262
265002	21/08/2024 02:07	8	24	-7.42783	72.4496
265002	21/08/2024 04:02	6	15.8	-7.42598	72.45019
265002	21/08/2024 05:45	4	5	-7.42582	72.45016
265002	21/08/2024 07:30	7	19	-7.42582	72.45013
265002	21/08/2024 09:39	7	11.1	-7.42085	72.45237
265002	21/08/2024 11:42	6	11.8	-7.41865	72.45281
265002	21/08/2024 13:32	8	22.2	-7.41937	72.4533
265002	21/08/2024 17:48	7	7.7	-7.42128	72.45296
265002	21/08/2024 21:38	8	29.2	-7.42448	72.45034
265002	21/08/2024 23:36	6	13	-7.42868	72.44886
265002	22/08/2024 00:59	5	15.6	-7.43241	72.44665
265002	22/08/2024 02:39	4	1.5	-7.4475	72.43706
265002	22/08/2024 08:04	7	21.8	-7.46183	72.4487
265002	22/08/2024 11:56	4	2.5	-7.39148	72.52157
265002	22/08/2024 15:51	5	12.7	-7.27916	72.57736
265002	22/08/2024 17:43	6	27	-7.21574	72.59029
265002	23/08/2024 01:36	7	15.3	-7.05172	72.73858
265002	23/08/2024 03:35	6	12.9	-7.04162	72.77345
265002	23/08/2024 05:35	4	1.1	-7.07016	72.79482
265002	23/08/2024 07:17	4	3.4	-7.12167	72.80604
265002	23/08/2024 09:05	5	10.1	-7.18176	72.81086
265002	23/08/2024 10:58	7	9.6	-7.2379	72.78259
265002	23/08/2024 12:36	7	16.3	-7.26774	72.73958
265002	23/08/2024 14:11	6	5.4	-7.27611	72.69599
265002	23/08/2024 16:05	4	7.4	-7.27823	72.65021
265002	23/08/2024 23:41	5	1.5	-7.30375	72.49501
265002	24/08/2024 01:20	5	2	-7.29711	72.49594
265002	24/08/2024 02:56	8	12.3	-7.29413	72.49596
265002	24/08/2024 06:32	4	2.6	-7.29466	72.49707
265002	24/08/2024 10:40	5	4.8	-7.29473	72.49584
265002	24/08/2024 14:14	5	11.7	-7.29798	72.49543
265002	24/08/2024 15:44	8	14.6	-7.29409	72.49442
265002	24/08/2024 17:52	6	9.5	-7.30069	72.49742
265002	24/08/2024 23:26	6	5.8	-7.30348	72.49714
265002	25/08/2024 01:25	4	0.3	-7.30508	72.49659
265002	25/08/2024 03:20	4	1.7	-7.30714	72.49593
265002	25/08/2024 09:07	4	0.3	-7.30342	72.49669
265002	25/08/2024 11:06	7	4.5	-7.30285	72.49724
265002	25/08/2024 23:55	6	8.9	-7.32606	72.4829
265002	26/08/2024 01:50	5	3.6	-7.32335	72.4861
265002	26/08/2024 03:41	5	14.2	-7.32433	72.48599
265002	26/08/2024 07:20	4	8.6	-7.36914	72.48343
265002	26/08/2024 09:19	6	14.1	-7.39159	72.48923
265002	26/08/2024 10:57	4	3.8	-7.41031	72.4611
265002	26/08/2024 13:04	5	15	-7.43195	72.44735
265002	26/08/2024 16:24	5	13.9	-7.44742	72.43197
265002	26/08/2024 19:58	4	6.5	-7.41245	72.41749
265002	26/08/2024 21:33	6	9	-7.38979	72.4193
265002	26/08/2024 23:17	8	15.4	-7.37673	72.42187
265002	27/08/2024 10:01	4	16.3	-7.40994	72.14784
265002	27/08/2024 11:57	6	19.8	-7.43183	72.09754
265002	27/08/2024 14:07	6	12.5	-7.45725	72.06601
265002	27/08/2024 16:20	7	25.4	-7.45716	72.04609
265002	27/08/2024 17:45	4	0.4	-7.4451	72.02743
265002	27/08/2024 21:46	6	14.4	-7.38366	71.97871
265002	28/08/2024 00:10	6	0.5	-7.35184	71.93111
265002	28/08/2024 02:01	6	11.1	-7.32542	71.8832
265002	28/08/2024 03:38	6	6.4	-7.31742	71.83436
265002	28/08/2024 09:04	5	24.5	-7.34047	71.70996
265002	28/08/2024 10:57	6	17	-7.36042	71.6719
265002	28/08/2024 12:56	7	17.5	-7.36966	71.63197
265002	28/08/2024 14:47	4	1.1	-7.37247	71.5941
265002	28/08/2024 18:54	7	12.1	-7.36143	71.4854
265002	29/08/2024 02:33	6	16.5	-7.34525	71.24061
265002	29/08/2024 04:26	4	0.5	-7.36121	71.18358
265002	29/08/2024 06:09	5	17.4	-7.38172	71.13588
265002	29/08/2024 09:39	4	8.9	-7.42037	71.03647
265002	29/08/2024 11:35	4	0.4	-7.44512	70.97879
265002	29/08/2024 18:24	4	0.4	-7.55288	70.84584
265002	29/08/2024 20:26	4	12.9	-7.58331	70.80342
265002	30/08/2024 02:36	4	2.2	-7.68231	70.65116
265002	30/08/2024 04:17	4	0.4	-7.71304	70.60079
265002	30/08/2024 08:00	5	29.7	-7.77487	70.49628
265002	30/08/2024 13:17	5	9.3	-7.83569	70.32508
265002	30/08/2024 15:04	5	2.4	-7.85162	70.28541
265002	30/08/2024 17:01	7	8.5	-7.86611	70.23266
265002	30/08/2024 23:06	7	8.9	-7.92164	70.02898
265002	31/08/2024 00:37	4	0.5	-7.93923	69.97842
265002	31/08/2024 02:08	4	14.6	-7.95996	69.9166
265002	31/08/2024 04:07	6	10.5	-7.9876	69.83398
265002	31/08/2024 06:01	4	20.1	-8.01022	69.77263
265002	31/08/2024 09:36	6	6.9	-8.07462	69.61408
265002	31/08/2024 11:36	5	7.2	-8.11172	69.52633
265002	31/08/2024 13:22	6	9	-8.14315	69.44956
265002	31/08/2024 15:13	5	10.4	-8.17377	69.38174
265002	31/08/2024 17:48	6	10.3	-8.21422	69.28345
265002	01/09/2024 12:02	5	12.2	-8.60117	68.60137
265002	01/09/2024 15:27	6	8.2	-8.67288	68.50228
265002	01/09/2024 16:57	6	4.6	-8.6944	68.45332
265002	01/09/2024 22:43	5	14.3	-8.78635	68.26083
265002	02/09/2024 00:58	4	0.7	-8.81484	68.17362
265002	02/09/2024 02:18	4	0.4	-8.83496	68.11401
265002	02/09/2024 09:00	4	1.3	-8.9595	67.82301
265002	02/09/2024 10:36	7	6.4	-8.98273	67.74699
265002	02/09/2024 12:34	8	13.5	-8.99653	67.65564
265002	02/09/2024 14:18	7	5.1	-9.00751	67.588
265002	02/09/2024 16:32	5	26.9	-9.02682	67.50887
265002	02/09/2024 22:49	7	3.7	-9.0487	67.31337
265002	03/09/2024 00:53	8	21.4	-9.04491	67.23086
265002	03/09/2024 02:44	4	29.2	-9.04028	67.15593
265002	03/09/2024 12:38	7	8.9	-8.95445	66.89026
265002	03/09/2024 16:51	6	14.9	-8.93746	66.73655
265002	03/09/2024 23:39	6	6.8	-8.93864	66.48106
265002	04/09/2024 01:39	6	10	-8.92691	66.4037
265002	04/09/2024 03:17	7	18.5	-8.92757	66.33549
265002	04/09/2024 05:15	4	1.9	-8.93661	66.25465
265002	04/09/2024 12:25	4	12.6	-8.97863	65.96799
265002	04/09/2024 16:16	7	4.6	-8.99205	65.833
265002	04/09/2024 17:41	5	4.1	-8.9933	65.79007
265002	04/09/2024 19:43	5	7.7	-8.99321	65.73054
265002	05/09/2024 00:02	5	6.9	-8.97496	65.58689
265002	05/09/2024 01:28	6	8.3	-8.96808	65.54004
265002	05/09/2024 05:09	4	0.4	-8.95155	65.4296
265002	05/09/2024 11:45	7	6.9	-8.94519	65.20015
265002	06/09/2024 00:27	7	15.3	-8.93793	64.705
265002	06/09/2024 12:03	6	21.8	-9.03811	64.18832
265002	06/09/2024 14:00	4	0.6	-9.05013	64.11328
265002	06/09/2024 15:44	4	14.2	-9.0445	64.08069
265002	06/09/2024 17:24	8	12.3	-9.03289	64.05412
265002	06/09/2024 18:59	4	11.4	-9.03719	64.00143
265002	07/09/2024 01:00	4	0.5	-9.07809	63.76742
265002	07/09/2024 02:59	7	5.9	-9.09329	63.68852
265002	07/09/2024 04:43	4	15.1	-9.10112	63.63304
265002	07/09/2024 06:22	5	16	-9.12858	63.55763
265002	07/09/2024 10:15	6	8.7	-9.15463	63.41737
265002	07/09/2024 19:55	7	5.1	-9.20947	63.09392
265002	08/09/2024 01:49	5	9.9	-9.25218	62.90481
265002	08/09/2024 10:27	8	16.2	-9.30858	62.59847
265002	08/09/2024 14:03	7	20.7	-9.30874	62.47593
265002	08/09/2024 16:25	4	6.6	-9.3014	62.41106
265002	09/09/2024 01:34	5	12.6	-9.27835	62.08217
265002	09/09/2024 05:03	4	0.5	-9.26322	61.99698
265002	09/09/2024 09:05	4	11.5	-9.25441	61.8456
265002	09/09/2024 10:44	4	1.9	-9.25613	61.767
265002	09/09/2024 12:33	5	5.3	-9.26152	61.67407
265002	09/09/2024 18:39	8	16.5	-9.31433	61.43889
265002	10/09/2024 03:23	4	2.1	-9.26872	61.07913
265002	10/09/2024 05:13	4	2.5	-9.24657	60.99094
265002	10/09/2024 08:35	4	1.2	-9.22306	60.84519
265002	10/09/2024 10:27	4	3.1	-9.19031	60.76609
265002	10/09/2024 21:21	8	7.3	-9.03415	60.47116
265002	11/09/2024 02:44	6	8.2	-8.92545	60.32733
265002	11/09/2024 12:36	4	9.9	-8.767	60.16992
265002	11/09/2024 14:00	7	3.3	-8.72826	60.12491
265002	11/09/2024 16:01	5	5	-8.69249	60.06851
265002	11/09/2024 20:41	7	16.4	-8.56087	59.90843
265002	12/09/2024 03:01	7	13.2	-8.37863	59.78497
265002	12/09/2024 04:40	7	7.1	-8.33533	59.75338
265002	12/09/2024 08:38	7	5.2	-8.23595	59.68446
265002	12/09/2024 10:29	4	2.5	-8.1883	59.66511
265002	12/09/2024 12:25	4	11.5	-8.14504	59.63629
265002	12/09/2024 14:04	7	13.5	-8.10686	59.60235
265002	12/09/2024 17:52	5	8.7	-8.03163	59.51318
265002	12/09/2024 20:00	6	3.8	-7.99958	59.45069
265002	12/09/2024 23:37	4	29.5	-7.96331	59.32106
265002	13/09/2024 01:48	4	1.3	-7.93309	59.25847
265002	13/09/2024 03:48	4	1.2	-7.90802	59.19245
265002	13/09/2024 09:04	6	7.9	-7.85678	59.02806
265002	13/09/2024 10:38	4	1.1	-7.85444	58.97076
265002	13/09/2024 14:28	5	1.9	-7.8649	58.84232
265002	13/09/2024 16:27	5	10.7	-7.85091	58.7926
265002	13/09/2024 20:15	4	7.9	-7.80835	58.69395
265002	14/09/2024 00:06	7	8.8	-7.79352	58.55749
265002	14/09/2024 03:28	5	2.9	-7.77504	58.44074
265002	14/09/2024 05:02	6	1.9	-7.76763	58.37739
265002	14/09/2024 18:43	7	22.9	-7.76565	57.81218
265002	15/09/2024 01:31	7	8.5	-7.8235	57.51994
265002	15/09/2024 07:10	7	11.7	-7.89295	57.23632
265002	15/09/2024 14:17	5	0.2	-7.98238	56.87259
265002	15/09/2024 18:06	4	28.3	-8.04655	56.73805
265002	16/09/2024 00:06	4	24.3	-8.13313	56.49574
265002	16/09/2024 16:05	8	13.6	-8.24361	55.94089
265002	17/09/2024 03:32	4	0.4	-8.15414	55.62867
265002	17/09/2024 10:35	7	14.4	-8.07773	55.40743
265002	17/09/2024 12:25	5	3.4	-8.05597	55.33294
265002	17/09/2024 23:37	6	22.5	-7.91528	55.00789
265002	18/09/2024 03:46	4	13.5	-7.83689	54.89872
265002	18/09/2024 05:28	7	7.8	-7.80469	54.84962
265002	18/09/2024 12:17	5	9.6	-7.63521	54.63752
265002	18/09/2024 16:12	4	1.8	-7.58058	54.54926
265002	18/09/2024 21:36	8	16.5	-7.52628	54.44038
265002	19/09/2024 01:31	8	7.3	-7.48925	54.33069
265002	19/09/2024 03:21	5	5.4	-7.45618	54.26718
265002	19/09/2024 04:51	5	17.3	-7.42869	54.22975
265002	19/09/2024 08:03	4	25	-7.37206	54.14559
265002	19/09/2024 09:49	4	3.9	-7.35306	54.09643
265002	19/09/2024 11:24	6	13.2	-7.34567	54.04691
265002	19/09/2024 13:25	5	19.9	-7.33442	53.9875
265002	19/09/2024 21:00	4	0.9	-7.21246	53.85736
265002	19/09/2024 23:12	7	6.4	-7.19461	53.78933
265002	20/09/2024 01:17	6	3.9	-7.17844	53.72474
265002	20/09/2024 03:17	4	3.3	-7.15009	53.69221
265002	20/09/2024 05:16	4	3.4	-7.11655	53.67045
265002	20/09/2024 07:07	5	3.6	-7.08597	53.62043
265002	20/09/2024 10:40	4	17.3	-7.01776	53.50574
265002	20/09/2024 12:27	4	15.1	-6.96275	53.45893
265002	20/09/2024 16:14	8	21.3	-6.92437	53.40022
265002	20/09/2024 20:21	8	17.9	-6.85823	53.2959
265002	21/09/2024 00:08	6	10.4	-6.79145	53.25072
265002	21/09/2024 03:32	6	21.7	-6.75583	53.18731
265002	21/09/2024 07:32	4	16.2	-6.67896	53.15458
265002	21/09/2024 18:00	6	12.5	-6.49827	52.90979
265002	22/09/2024 23:55	4	3.4	-6.08944	52.9135
265002	23/09/2024 02:17	4	0.4	-6.07419	52.94601
265002	23/09/2024 04:26	7	19.7	-6.04103	52.97566
265002	23/09/2024 13:57	6	8.9	-6.11433	53.04672
265002	23/09/2024 15:54	4	1.8	-6.16545	53.05648
265002	23/09/2024 23:20	6	4	-6.21651	53.11104
265002	24/09/2024 02:55	5	7.8	-6.22129	53.11116
265002	25/09/2024 03:23	7	7.4	-6.21275	53.12092
265002	25/09/2024 07:01	6	16.4	-6.21757	53.12761
265002	25/09/2024 09:18	4	1.1	-6.21802	53.12674
265002	25/09/2024 11:49	7	11.2	-6.21027	53.11656
265002	25/09/2024 13:53	7	23.1	-6.22125	53.11714
265002	25/09/2024 16:08	7	11.6	-6.22234	53.11707
265002	25/09/2024 20:15	4	0.5	-6.22173	53.11753
265002	25/09/2024 22:00	5	3.4	-6.22128	53.11725
265002	26/09/2024 00:17	5	8.9	-6.22149	53.1179
265002	26/09/2024 02:33	4	1.5	-6.22167	53.1173
265002	26/09/2024 14:14	6	3	-6.22042	53.11384
265002	26/09/2024 19:44	6	8.8	-6.22188	53.11743
265002	26/09/2024 20:23	4	0.6	-6.222	53.11702
265002	27/09/2024 00:24	6	23.1	-6.2188	53.11932
265002	27/09/2024 05:35	4	2	-6.22174	53.12732
265002	27/09/2024 11:49	4	4.2	-6.21728	53.12117
265002	27/09/2024 15:59	4	1	-6.22139	53.11741
265002	27/09/2024 18:19	8	17.6	-6.22182	53.11715
265002	27/09/2024 20:17	6	14.1	-6.22139	53.11774
265002	28/09/2024 00:07	7	9.3	-6.22068	53.11941
265002	28/09/2024 02:02	4	5.2	-6.21652	53.12091
265002	28/09/2024 04:15	5	5.9	-6.21254	53.121
265002	28/09/2024 05:34	4	0.9	-6.21201	53.12179
265002	28/09/2024 10:05	8	20.4	-6.22312	53.12826
265002	28/09/2024 12:16	6	10.2	-6.22405	53.12793
265002	28/09/2024 14:13	4	0.4	-6.22118	53.11621
265002	28/09/2024 15:58	8	8.9	-6.22167	53.11709
265002	28/09/2024 18:40	6	17.1	-6.2222	53.11701
265002	28/09/2024 21:04	7	13.6	-6.22189	53.11705
265002	29/09/2024 01:31	7	5.1	-6.22203	53.117
265002	29/09/2024 03:23	5	4.6	-6.22407	53.11961
265002	29/09/2024 07:16	4	2.5	-6.21856	53.13097
265002	29/09/2024 10:47	4	21.2	-6.2243	53.12672
265002	29/09/2024 12:46	6	13.3	-6.22139	53.12384
265002	29/09/2024 14:43	6	10.3	-6.22193	53.11721
265002	29/09/2024 20:39	7	9	-6.22199	53.11717
265002	30/09/2024 01:21	5	20.8	-6.22222	53.11672
265002	30/09/2024 03:32	5	15.7	-6.22183	53.12469
265002	30/09/2024 08:07	8	15.8	-6.22642	53.12508
265002	30/09/2024 09:39	7	20.7	-6.22867	53.12348
265002	30/09/2024 11:54	5	6.6	-6.22951	53.12316
265002	30/09/2024 17:41	5	15.2	-6.2224	53.11656
265002	30/09/2024 20:17	6	28.9	-6.22209	53.11688
265002	30/09/2024 22:47	6	11.9	-6.22204	53.11683
265002	01/10/2024 01:10	7	8.9	-6.22164	53.11695
265002	01/10/2024 03:23	4	9	-6.22394	53.1276
265002	01/10/2024 06:14	6	10.5	-6.22827	53.12454
265002	01/10/2024 08:49	4	1.4	-6.23022	53.12322
265002	02/10/2024 09:25	6	6.1	-6.23131	53.12135
265002	02/10/2024 11:37	4	0.8	-6.23237	53.12076
265002	02/10/2024 13:49	7	3.8	-6.22156	53.11837
265002	02/10/2024 15:35	6	23.7	-6.22202	53.11626
265002	02/10/2024 21:50	4	0.7	-6.22197	53.11716
265002	02/10/2024 23:56	8	21.2	-6.22194	53.11712
265002	03/10/2024 02:06	4	0.6	-6.22237	53.11736
265002	03/10/2024 04:08	6	14.1	-6.22731	53.12442
265002	03/10/2024 06:40	6	14.1	-6.23117	53.1228
265002	03/10/2024 11:10	5	4.4	-6.23219	53.12144
265002	03/10/2024 13:21	6	8.6	-6.22215	53.11701
265002	03/10/2024 15:40	5	28.5	-6.22224	53.11702
265002	03/10/2024 19:59	4	11.1	-6.22078	53.11746
265002	04/10/2024 00:34	7	14.6	-6.22189	53.11697
265002	04/10/2024 02:41	7	10	-6.22189	53.11705
265002	04/10/2024 04:59	4	0.6	-6.22432	53.1269
265002	04/10/2024 08:15	7	14.4	-6.22862	53.12382
265002	04/10/2024 09:35	4	9.6	-6.22974	53.1229
265002	04/10/2024 17:56	6	17.6	-6.22191	53.1171
265002	04/10/2024 19:56	5	13.7	-6.22221	53.11677
265002	04/10/2024 22:14	5	12	-6.22216	53.11651
265002	05/10/2024 00:33	6	9.9	-6.22205	53.11696
265002	05/10/2024 05:34	4	1.4	-6.23119	53.12518
265002	05/10/2024 07:51	7	14.9	-6.23156	53.12131
265002	05/10/2024 19:44	7	1.3	-6.22196	53.11702
265002	06/10/2024 13:24	6	14.5	-6.22313	53.11733
265002	06/10/2024 17:54	5	11.1	-6.22205	53.11701
265002	06/10/2024 19:44	4	0.3	-6.22194	53.11698
265002	06/10/2024 22:25	6	12.7	-6.22194	53.11721
265002	07/10/2024 00:03	4	0.6	-6.21661	53.11637
265002	07/10/2024 02:04	6	6.3	-6.22167	53.11672
265002	07/10/2024 06:16	4	0.1	-6.2287	53.12404
265002	07/10/2024 10:58	6	7.4	-6.23431	53.12018
265002	07/10/2024 19:39	4	8.4	-6.21925	53.11788
265002	07/10/2024 23:31	4	4.6	-6.22329	53.11734
265002	08/10/2024 01:45	4	0.4	-6.224	53.1177
265002	08/10/2024 05:47	6	16.7	-6.2287	53.12587
265002	08/10/2024 10:36	4	5	-6.23308	53.12086
265002	08/10/2024 19:37	6	17	-6.22015	53.11857
265002	08/10/2024 22:06	5	19.6	-6.22223	53.11666
265002	08/10/2024 23:27	6	9.9	-6.22198	53.11726
265002	09/10/2024 01:33	4	20.1	-6.22263	53.11707
265002	09/10/2024 04:01	4	29.9	-6.22782	53.10862
265002	09/10/2024 11:51	4	0.3	-6.23422	53.12045
265002	09/10/2024 13:55	7	6.5	-6.22194	53.11639
265002	09/10/2024 16:16	7	7.6	-6.22212	53.11698
265002	10/10/2024 03:52	4	4.3	-6.21438	53.12268
265002	10/10/2024 06:22	7	10.1	-6.22727	53.12551
265002	10/10/2024 08:21	5	13.1	-6.23198	53.12214
265002	10/10/2024 12:23	4	0.3	-6.23363	53.11979
265002	10/10/2024 16:40	7	23.4	-6.22209	53.11672
265002	10/10/2024 18:52	8	8.9	-6.22193	53.11693
265002	10/10/2024 21:23	4	0.3	-6.22263	53.11683
265002	10/10/2024 23:54	4	0.4	-6.22203	53.11718
265002	11/10/2024 02:14	4	29.1	-6.22838	53.1207
265002	11/10/2024 08:54	6	9.7	-6.2357	53.11577
265002	11/10/2024 10:53	7	18.6	-6.23567	53.11723
265002	11/10/2024 12:46	5	14	-6.22193	53.11696
265002	11/10/2024 14:30	7	16.5	-6.22214	53.11723
265002	11/10/2024 16:38	8	6.8	-6.22203	53.11691
265002	11/10/2024 18:30	8	17.8	-6.22218	53.11708
265002	11/10/2024 23:12	5	14.3	-6.22106	53.11687
265002	12/10/2024 01:02	6	14.1	-6.22096	53.1156
265002	12/10/2024 02:11	5	1.6	-6.22883	53.10904
265002	12/10/2024 04:26	6	9.9	-6.23438	53.10879
265002	12/10/2024 06:35	8	8.1	-6.2353	53.11225
265002	12/10/2024 08:51	6	9.8	-6.23586	53.11701
265002	12/10/2024 10:50	8	17.3	-6.23523	53.11955
265002	12/10/2024 12:52	6	8.4	-6.21941	53.11851
265002	12/10/2024 14:56	6	11.8	-6.21856	53.11945
265002	12/10/2024 17:02	8	25.4	-6.22112	53.11677
265002	12/10/2024 19:06	6	7.4	-6.22139	53.11665
265002	12/10/2024 20:45	7	11.4	-6.2216	53.11672
265002	12/10/2024 22:52	7	16.6	-6.22116	53.11682
265002	13/10/2024 00:50	8	20.7	-6.22045	53.11627
265002	13/10/2024 02:55	4	2	-6.23047	53.10817
265002	13/10/2024 04:59	5	7	-6.2353	53.11306
265002	13/10/2024 06:24	8	12.1	-6.23613	53.11657
265002	13/10/2024 08:38	6	17.7	-6.23618	53.11807
265002	13/10/2024 10:38	5	4.9	-6.23583	53.11809
265002	13/10/2024 12:54	4	11.4	-6.21727	53.12221
265004	12/07/2024 17:21	4	0.6	-7.40409	72.46399
265004	13/07/2024 10:36	4	28.8	-7.41021	72.45216
265004	13/07/2024 13:00	4	27.4	-7.41096	72.46233
265004	13/07/2024 15:10	4	1.4	-7.40949	72.46168
265004	13/07/2024 17:34	4	0.4	-7.40997	72.4609
265004	14/07/2024 05:05	6	21.8	-7.41091	72.45988
265004	14/07/2024 06:58	6	7.5	-7.40969	72.46156
265004	14/07/2024 09:00	4	13.1	-7.40779	72.45868
265004	14/07/2024 10:51	4	0.7	-7.40957	72.46166
265004	14/07/2024 12:56	4	1.2	-7.40948	72.4607
265004	15/07/2024 00:56	7	9.7	-7.41011	72.46133
265004	15/07/2024 02:48	6	13.8	-7.40976	72.46156
265004	15/07/2024 04:51	6	25.9	-7.40998	72.46125
265004	15/07/2024 08:54	4	1.4	-7.40989	72.46102
265004	15/07/2024 10:39	7	25.2	-7.41018	72.46131
265004	15/07/2024 15:33	4	0.8	-7.40921	72.4618
265004	15/07/2024 22:53	4	9.1	-7.40998	72.46184
265004	16/07/2024 00:40	4	5.9	-7.409	72.46251
265004	16/07/2024 02:35	6	9.9	-7.40963	72.46131
265004	16/07/2024 04:46	4	0.2	-7.40999	72.46123
265004	16/07/2024 10:20	4	2.1	-7.40991	72.46114
265004	16/07/2024 12:36	7	6.3	-7.40958	72.46153
265004	16/07/2024 14:58	6	19.7	-7.41024	72.46095
265004	16/07/2024 18:50	4	9	-7.4078	72.46183
265004	16/07/2024 21:00	5	2.7	-7.40949	72.46154
265004	16/07/2024 23:00	5	8.6	-7.40995	72.46172
265004	17/07/2024 01:04	5	22	-7.41	72.4608
265004	17/07/2024 03:32	4	20	-7.40988	72.4624
265004	17/07/2024 05:35	5	20.6	-7.40976	72.46136
265004	17/07/2024 07:34	4	0.7	-7.40967	72.46093
265004	17/07/2024 09:46	4	0.5	-7.41093	72.45906
265004	17/07/2024 11:22	6	9	-7.41028	72.46183
265004	17/07/2024 13:30	7	13.7	-7.40897	72.46177
265004	17/07/2024 15:24	4	1	-7.4101	72.4615
265004	18/07/2024 01:36	6	7	-7.41162	72.45987
265004	18/07/2024 23:47	5	11.8	-7.41012	72.4613
265004	19/07/2024 01:58	5	7.2	-7.41075	72.46111
265004	19/07/2024 12:01	4	0.4	-7.41002	72.46168
265004	19/07/2024 16:36	4	1.2	-7.40511	72.46724
265004	19/07/2024 23:14	4	12.9	-7.40776	72.46242
265004	20/07/2024 03:32	4	15.5	-7.41145	72.45907
265004	20/07/2024 05:15	4	6	-7.40692	72.46294
265004	20/07/2024 07:00	4	1.7	-7.40981	72.46158
265004	20/07/2024 09:01	6	13.2	-7.40977	72.46166
265004	20/07/2024 15:28	4	0.5	-7.40975	72.4614
265004	20/07/2024 17:09	4	6.3	-7.4107	72.46139
265004	20/07/2024 21:53	4	0.7	-7.40877	72.46207
265004	20/07/2024 23:54	4	2.3	-7.40965	72.46165
265004	21/07/2024 01:52	4	2.1	-7.40917	72.46041
265004	21/07/2024 03:47	6	8.1	-7.40918	72.46293
265004	21/07/2024 05:56	4	0.3	-7.40917	72.46156
265004	21/07/2024 10:27	4	5.3	-7.40592	72.46531
265004	21/07/2024 12:38	5	9.9	-7.40921	72.46625
265004	21/07/2024 16:43	7	23.7	-7.40569	72.46595
265004	21/07/2024 22:52	8	4.6	-7.40545	72.46616
265004	22/07/2024 01:08	5	13.9	-7.41	72.46108
265004	22/07/2024 05:29	7	4	-7.41116	72.46002
265004	22/07/2024 07:49	4	1.5	-7.40369	72.46905
265004	22/07/2024 10:08	6	6.2	-7.40561	72.466
265004	22/07/2024 11:46	6	3.3	-7.40836	72.46362
265004	22/07/2024 21:01	4	22	-7.40418	72.46484
265004	23/07/2024 01:38	4	6.7	-7.41095	72.46128
265004	23/07/2024 11:55	4	0.6	-7.40622	72.46612
265004	23/07/2024 21:41	4	0.3	-7.40843	72.46231
265004	24/07/2024 02:13	4	1.8	-7.41023	72.4609
265004	24/07/2024 10:35	4	1.3	-7.42117	72.45266
265004	24/07/2024 16:44	4	3	-7.42291	72.45333
265004	24/07/2024 19:06	5	3.6	-7.40567	72.4662
265004	24/07/2024 22:50	8	11	-7.40531	72.46195
265004	25/07/2024 06:30	6	3.5	-7.40981	72.46135
265004	25/07/2024 12:29	6	15.6	-7.40619	72.46515
265004	25/07/2024 16:33	4	0.3	-7.4092	72.46269
265004	26/07/2024 03:19	6	8.4	-7.40614	72.46597
265004	26/07/2024 09:38	4	1.9	-7.40571	72.46618
265004	26/07/2024 11:35	6	12.1	-7.40592	72.46541
265004	26/07/2024 18:12	5	1.3	-7.4097	72.46183
265004	26/07/2024 22:28	4	1.1	-7.40983	72.46165
265004	27/07/2024 00:55	4	1.4	-7.4107	72.46188
265004	28/07/2024 09:11	5	23.5	-7.40838	72.46298
265004	28/07/2024 13:00	5	14.6	-7.40923	72.46173
265004	28/07/2024 19:23	4	0.7	-7.40855	72.46216
265004	28/07/2024 23:19	4	1.3	-7.40961	72.46201
265004	29/07/2024 01:17	5	2.1	-7.40996	72.46131
265004	29/07/2024 03:26	4	0.5	-7.40855	72.46157
265004	29/07/2024 05:28	6	15.3	-7.40593	72.46599
265004	29/07/2024 11:42	5	0.9	-7.40896	72.46203
265004	29/07/2024 15:53	4	5.9	-7.40915	72.46208
265004	29/07/2024 22:12	7	5.8	-7.4095	72.46182
265004	30/07/2024 00:29	4	0.7	-7.4089	72.46253
265004	30/07/2024 02:36	4	0.6	-7.40826	72.46385
265004	30/07/2024 06:50	5	23.8	-7.41274	72.45877
265004	30/07/2024 09:10	5	12.3	-7.40895	72.46249
265004	30/07/2024 20:44	5	11.5	-7.40889	72.46211
265004	30/07/2024 22:56	5	2.4	-7.40942	72.46125
265004	31/07/2024 02:47	4	0.3	-7.41463	72.457
265004	31/07/2024 04:46	4	0.4	-7.41437	72.45693
265004	31/07/2024 09:58	4	26.1	-7.40905	72.46134
265004	31/07/2024 14:10	6	5	-7.40947	72.46214
265004	31/07/2024 16:12	6	4.7	-7.4096	72.46147
265004	01/08/2024 05:41	7	13.6	-7.40984	72.46084
265004	01/08/2024 08:05	4	0.6	-7.41026	72.46023
265004	01/08/2024 10:04	5	5.2	-7.40974	72.46103
265004	02/08/2024 00:33	6	6.1	-7.4101	72.46123
265004	02/08/2024 04:18	5	6.1	-7.4156	72.45612
265004	02/08/2024 06:19	6	12.8	-7.4095	72.46094
265004	02/08/2024 11:58	5	9.7	-7.41009	72.46089
265004	02/08/2024 14:02	7	16.9	-7.40952	72.46147
265004	02/08/2024 15:56	4	2.3	-7.40978	72.46115
265004	02/08/2024 17:57	7	20.7	-7.41003	72.46096
265004	02/08/2024 19:00	4	8	-7.41006	72.46088
265004	02/08/2024 21:18	4	22.9	-7.40874	72.45968
265004	02/08/2024 23:41	4	4.2	-7.40968	72.46182
265004	03/08/2024 16:05	5	16.9	-7.40552	72.46596
265004	03/08/2024 22:18	4	1.6	-7.40913	72.46159
265004	04/08/2024 00:17	4	0.7	-7.40866	72.46133
265004	04/08/2024 02:03	5	22.8	-7.40987	72.46093
265004	04/08/2024 03:43	7	15	-7.4095	72.46118
265004	04/08/2024 07:46	5	10.4	-7.40945	72.46096
265004	04/08/2024 12:09	4	28.3	-7.41301	72.46047
265004	04/08/2024 14:09	6	7.5	-7.40911	72.46145
265004	04/08/2024 18:28	4	0.9	-7.41	72.46106
265004	05/08/2024 03:07	4	0.2	-7.40937	72.46161
265004	05/08/2024 15:31	4	1.4	-7.40952	72.46057
265004	06/08/2024 06:06	5	2	-7.40958	72.46165
265004	06/08/2024 08:05	6	8.7	-7.41021	72.46121
265004	06/08/2024 16:07	4	0.4	-7.42151	72.45216
265004	06/08/2024 22:09	5	8.5	-7.40338	72.4691
265004	07/08/2024 01:50	4	1	-7.4114	72.45934
265004	07/08/2024 04:11	4	0.4	-7.41342	72.45775
265004	07/08/2024 09:47	4	1.1	-7.41264	72.4583
265004	07/08/2024 13:44	7	23.4	-7.40256	72.4668
265004	07/08/2024 16:55	5	6.7	-7.40349	72.46429
265004	07/08/2024 23:01	5	14.7	-7.43191	72.44299
265004	08/08/2024 01:09	5	6.4	-7.41726	72.45374
265004	08/08/2024 05:28	4	0.8	-7.41232	72.45871
265004	08/08/2024 07:27	4	17.4	-7.41433	72.45755
265004	08/08/2024 09:30	5	4.4	-7.42884	72.44888
265004	08/08/2024 13:05	4	0.9	-7.41713	72.45375
265004	08/08/2024 16:01	4	0.5	-7.40377	72.46375
265004	08/08/2024 21:53	8	17.8	-7.40945	72.46126
265004	08/08/2024 23:35	7	10.6	-7.40888	72.4613
265004	09/08/2024 01:36	4	2.5	-7.40972	72.4615
265004	09/08/2024 04:46	6	10.8	-7.4131	72.45786
265004	09/08/2024 10:39	6	26.4	-7.41315	72.45751
265004	09/08/2024 12:32	4	24.6	-7.41628	72.458
265004	09/08/2024 14:57	5	0.6	-7.40992	72.46117
265004	09/08/2024 20:50	4	1.9	-7.40927	72.46199
265004	10/08/2024 00:36	7	18.3	-7.41013	72.46053
265004	10/08/2024 02:36	6	6.4	-7.41042	72.46062
265004	10/08/2024 09:45	7	7.8	-7.40976	72.46042
265004	10/08/2024 11:37	5	13	-7.40935	72.46106
265004	10/08/2024 13:26	6	15.9	-7.40992	72.46123
265004	10/08/2024 17:17	5	25.7	-7.4095	72.46138
265004	11/08/2024 01:31	4	1.3	-7.41029	72.46119
265004	11/08/2024 05:15	4	0.5	-7.41503	72.4569
265004	11/08/2024 07:35	6	10.6	-7.41557	72.45616
265004	11/08/2024 11:45	7	8.4	-7.41124	72.45938
265004	11/08/2024 13:22	5	12.2	-7.40974	72.46096
265004	11/08/2024 15:20	6	11.2	-7.41018	72.46138
265004	11/08/2024 17:28	7	20.1	-7.40996	72.46136
265004	12/08/2024 04:16	5	4.3	-7.40983	72.46125
265004	12/08/2024 09:58	5	3.4	-7.41102	72.46009
265004	12/08/2024 22:04	6	7	-7.40862	72.46226
265004	13/08/2024 01:05	4	0.3	-7.40994	72.46139
265004	13/08/2024 11:43	7	13.5	-7.40997	72.46137
265004	13/08/2024 13:45	4	2.1	-7.41073	72.46229
265004	13/08/2024 18:15	5	10.7	-7.41035	72.46111
265004	13/08/2024 22:01	6	4.8	-7.40952	72.46143
265004	14/08/2024 02:27	4	28.8	-7.41108	72.4581
265004	14/08/2024 04:07	4	0.2	-7.40904	72.46268
265004	14/08/2024 08:19	4	0.4	-7.41489	72.45616
265004	14/08/2024 18:20	5	9.8	-7.40933	72.4615
265004	14/08/2024 23:54	8	13.6	-7.40962	72.46173
265004	15/08/2024 08:33	4	10.2	-7.41011	72.46053
265004	15/08/2024 10:37	6	14.4	-7.41124	72.45977
265004	15/08/2024 15:22	4	0.6	-7.41038	72.46094
265004	16/08/2024 05:31	7	4.7	-7.41622	72.45568
265004	16/08/2024 21:37	4	15.3	-7.41009	72.46074
265004	17/08/2024 00:15	6	5.3	-7.4095	72.46155
265004	17/08/2024 04:38	4	2.9	-7.40925	72.46211
265004	17/08/2024 08:45	4	0.6	-7.40779	72.46404
265004	17/08/2024 14:50	5	7.1	-7.40997	72.46098
265004	17/08/2024 21:35	4	0.3	-7.40922	72.46153
265004	18/08/2024 00:02	5	22.5	-7.40975	72.46116
265004	18/08/2024 11:38	5	8.6	-7.41589	72.45599
265004	18/08/2024 19:08	4	1.3	-7.40915	72.46264
265004	18/08/2024 23:44	5	8	-7.40928	72.46198
265004	19/08/2024 03:52	6	18	-7.40977	72.46142
265004	19/08/2024 05:51	5	5.9	-7.40975	72.46109
265004	19/08/2024 11:38	8	16.9	-7.41576	72.45564
265004	19/08/2024 13:24	5	11.8	-7.42039	72.45307
265004	19/08/2024 15:17	7	17	-7.42118	72.45252
265004	19/08/2024 17:24	8	17	-7.40899	72.46196
265004	20/08/2024 05:32	5	11.5	-7.40912	72.46188
265004	20/08/2024 11:27	5	16.3	-7.43097	72.44766
265004	20/08/2024 13:25	6	3.2	-7.41613	72.45517
265004	20/08/2024 15:24	5	23.4	-7.4303	72.44835
265004	20/08/2024 17:38	5	13.4	-7.40927	72.46148
265004	20/08/2024 23:55	5	19	-7.40862	72.46241
265004	21/08/2024 02:11	6	10.2	-7.40994	72.46094
265004	21/08/2024 03:45	4	0.5	-7.40952	72.46157
265004	21/08/2024 08:07	4	1.7	-7.42681	72.4504
265004	21/08/2024 09:54	7	5	-7.4232	72.45144
265004	21/08/2024 11:53	7	15.6	-7.40994	72.46206
265004	21/08/2024 13:54	5	8.1	-7.40504	72.46618
265004	21/08/2024 15:41	6	2.3	-7.40513	72.46659
265004	21/08/2024 23:11	4	1.7	-7.40344	72.46546
265004	22/08/2024 00:41	7	7.5	-7.40307	72.46636
265004	22/08/2024 03:07	4	0.5	-7.4097	72.46107
265004	22/08/2024 11:21	7	12.6	-7.40259	72.47
265004	22/08/2024 13:05	7	19.5	-7.40563	72.46515
265004	22/08/2024 19:43	8	11.8	-7.40506	72.46636
265004	22/08/2024 21:29	4	9.1	-7.40922	72.46194
265004	22/08/2024 23:36	8	7.8	-7.40855	72.46199
265004	23/08/2024 01:29	7	7.7	-7.40789	72.46327
265004	23/08/2024 05:00	5	14.6	-7.40689	72.46508
265004	23/08/2024 12:59	7	17.1	-7.42587	72.4483
265004	23/08/2024 14:30	5	10.1	-7.40463	72.46259
265004	23/08/2024 19:42	4	2.7	-7.40423	72.46344
265004	23/08/2024 21:44	8	22.2	-7.40856	72.46181
265004	23/08/2024 23:35	6	18.4	-7.40959	72.46135
265004	24/08/2024 01:54	4	0.7	-7.40995	72.46189
265004	24/08/2024 03:50	5	6.9	-7.41187	72.45947
265004	24/08/2024 09:25	4	3.7	-7.41506	72.45601
265004	24/08/2024 10:58	6	21.1	-7.41519	72.4561
265004	24/08/2024 12:24	4	5.8	-7.41573	72.4558
265004	24/08/2024 14:17	5	7.2	-7.4156	72.45565
265004	24/08/2024 20:10	7	26.2	-7.41508	72.45615
265004	24/08/2024 22:14	7	18.1	-7.41537	72.45636
265004	25/08/2024 00:33	5	7	-7.41491	72.45648
265004	25/08/2024 02:34	4	0.4	-7.41568	72.45695
265004	25/08/2024 06:51	4	13.7	-7.41453	72.4556
265004	25/08/2024 08:48	5	19.8	-7.41449	72.4554
265004	25/08/2024 11:09	5	5.6	-7.4154	72.45579
265004	25/08/2024 13:22	5	12.6	-7.41863	72.4536
265004	25/08/2024 15:42	7	7.6	-7.4154	72.45573
265004	26/08/2024 03:12	5	6.2	-7.41471	72.45641
265004	26/08/2024 04:48	5	16.3	-7.4159	72.45599
265004	26/08/2024 06:39	6	15.9	-7.41585	72.45559
265004	26/08/2024 11:00	4	3.1	-7.41481	72.45583
265004	26/08/2024 12:20	5	3.6	-7.41882	72.45337
265004	26/08/2024 14:06	7	7.3	-7.41789	72.45411
265004	26/08/2024 22:02	6	5.2	-7.409	72.46165
265004	26/08/2024 23:47	8	14.6	-7.40866	72.46168
265004	27/08/2024 01:45	6	7.1	-7.41482	72.45657
265004	27/08/2024 12:01	7	7.1	-7.40989	72.46105
265004	27/08/2024 20:22	4	0.4	-7.41028	72.46007
265004	27/08/2024 22:24	4	0.2	-7.40933	72.46106
265004	28/08/2024 00:12	4	6.4	-7.41029	72.46018
265004	28/08/2024 05:03	5	5.3	-7.41486	72.45659
265004	28/08/2024 13:47	4	1.5	-7.4109	72.4606
265004	28/08/2024 15:54	4	3.7	-7.41032	72.45981
265004	28/08/2024 19:57	8	16.9	-7.40982	72.46025
265004	28/08/2024 22:21	7	7.9	-7.40967	72.46166
265004	29/08/2024 00:02	4	1.5	-7.40918	72.46219
265004	29/08/2024 01:46	4	0.4	-7.41038	72.46001
265004	29/08/2024 04:07	5	2.2	-7.4098	72.4614
265004	29/08/2024 06:13	5	5	-7.41086	72.46129
265004	29/08/2024 10:19	4	6.1	-7.40928	72.46224
265004	29/08/2024 18:20	7	15.8	-7.40986	72.46199
265004	29/08/2024 22:48	4	3.6	-7.41138	72.46464
265004	30/08/2024 10:37	4	3	-7.41044	72.4619
265004	30/08/2024 14:09	5	2.4	-7.41052	72.46197
265004	30/08/2024 18:59	7	14.6	-7.41	72.46134
265004	30/08/2024 23:23	6	8.2	-7.40972	72.46167
265004	31/08/2024 03:13	4	0.4	-7.41003	72.46135
265004	31/08/2024 04:34	4	0.5	-7.41051	72.461
265004	31/08/2024 06:37	4	3.1	-7.40965	72.4617
265004	31/08/2024 13:32	4	3	-7.41079	72.45839
265004	31/08/2024 19:24	7	16	-7.40891	72.46223
265004	31/08/2024 21:17	5	8.4	-7.40875	72.46208
265004	01/09/2024 00:24	4	0.3	-7.41012	72.46168
265004	01/09/2024 08:15	7	9.4	-7.41036	72.46067
265004	01/09/2024 10:29	6	14.9	-7.41441	72.45705
265004	01/09/2024 12:45	4	2.2	-7.41001	72.46147
265004	01/09/2024 15:05	7	12.2	-7.40974	72.46182
265004	01/09/2024 16:26	4	13.3	-7.4094	72.45936
265004	01/09/2024 18:54	4	10.2	-7.41054	72.46416
265004	01/09/2024 21:26	6	13	-7.40802	72.46243
265004	02/09/2024 01:54	4	9.5	-7.40988	72.4617
265004	02/09/2024 04:10	4	0.5	-7.40935	72.46205
265004	02/09/2024 09:05	6	9.5	-7.41439	72.45733
265004	02/09/2024 21:21	6	7	-7.40903	72.46151
265004	03/09/2024 01:43	5	8.9	-7.40956	72.46182
265004	03/09/2024 07:49	7	4	-7.41488	72.45618
265004	03/09/2024 09:40	5	9.2	-7.41471	72.45703
265004	03/09/2024 11:41	5	4.7	-7.40814	72.46327
265004	03/09/2024 13:49	6	22.2	-7.40686	72.46521
265004	03/09/2024 15:42	6	13	-7.40433	72.46802
265004	03/09/2024 21:26	4	0.7	-7.40584	72.46235
265004	04/09/2024 02:00	4	7	-7.41164	72.45767
265004	04/09/2024 05:29	7	5.3	-7.40971	72.46171
265004	04/09/2024 13:20	7	1.5	-7.40845	72.46269
265004	04/09/2024 20:41	5	3.5	-7.40536	72.46209
265004	05/09/2024 00:21	8	13.5	-7.41034	72.46077
265004	05/09/2024 02:21	5	4.1	-7.41462	72.45714
265004	05/09/2024 06:29	4	1.1	-7.41478	72.45718
265004	05/09/2024 19:39	4	0.5	-7.4098	72.46161
265004	05/09/2024 23:59	4	2.3	-7.40861	72.45958
265004	06/09/2024 01:55	6	14.5	-7.41002	72.46178
265004	06/09/2024 07:10	4	3.7	-7.41088	72.45942
265004	06/09/2024 09:09	4	0.4	-7.40961	72.46138
265004	06/09/2024 13:09	4	0.6	-7.41126	72.46385
265004	06/09/2024 17:12	4	0.6	-7.41028	72.46149
265004	06/09/2024 23:54	5	4.7	-7.40954	72.4619
265004	07/09/2024 04:18	4	0.7	-7.40978	72.4614
265004	07/09/2024 06:33	4	0.3	-7.41023	72.46082
265004	07/09/2024 11:03	5	8.4	-7.4131	72.45755
265004	07/09/2024 13:01	5	12.2	-7.41263	72.45908
265004	07/09/2024 15:06	5	6.8	-7.41025	72.46127
265004	07/09/2024 23:43	4	0.8	-7.41024	72.46071
265004	08/09/2024 05:38	4	0.3	-7.41381	72.45842
265004	08/09/2024 11:19	4	1.8	-7.41517	72.4568
265004	09/09/2024 00:33	5	19.1	-7.4108	72.46028
265004	09/09/2024 06:07	4	10	-7.41091	72.46208
265004	09/09/2024 09:56	4	0.6	-7.41275	72.45771
265004	09/09/2024 20:14	5	8.3	-7.4097	72.46091
265004	09/09/2024 22:08	8	13.9	-7.41012	72.46126
265004	10/09/2024 04:53	5	15	-7.41014	72.46128
265004	10/09/2024 13:04	5	18.9	-7.4115	72.45871
265004	10/09/2024 15:02	4	1.7	-7.40899	72.4616
265004	10/09/2024 19:22	6	12.2	-7.4103	72.46037
265004	10/09/2024 21:13	5	12.5	-7.41007	72.46108
265004	10/09/2024 23:29	5	11.9	-7.40955	72.46111
265004	11/09/2024 03:23	4	9.7	-7.40933	72.45889
265004	11/09/2024 08:36	5	4.3	-7.41468	72.45653
265004	11/09/2024 10:43	8	11.1	-7.4138	72.45745
265004	11/09/2024 12:44	4	1.8	-7.40974	72.4617
265004	11/09/2024 16:44	4	2.6	-7.41035	72.46106
265004	11/09/2024 18:46	7	15.2	-7.4101	72.46125
265004	11/09/2024 20:52	4	0.3	-7.40952	72.46108
265004	11/09/2024 22:51	4	10.4	-7.41027	72.46062
265004	12/09/2024 07:38	4	19.7	-7.41217	72.46409
265004	12/09/2024 11:02	4	0.7	-7.40988	72.4615
265004	12/09/2024 13:12	4	3.9	-7.40858	72.46025
265004	12/09/2024 15:31	5	7.1	-7.40877	72.46182
265004	12/09/2024 19:25	7	7.5	-7.4093	72.46152
265004	12/09/2024 21:29	7	12.4	-7.4092	72.46142
265004	13/09/2024 05:44	4	3.6	-7.40992	72.4608
265004	13/09/2024 10:14	6	13.3	-7.41021	72.46083
265004	13/09/2024 11:44	7	10.8	-7.41445	72.45745
265004	13/09/2024 15:46	4	7.6	-7.40951	72.46214
265004	14/09/2024 09:02	4	8.2	-7.40757	72.46484
265004	14/09/2024 10:57	4	4.5	-7.409	72.46236
265004	14/09/2024 12:52	5	6.9	-7.40956	72.46111
265004	14/09/2024 14:47	5	15.5	-7.40985	72.46054
265004	14/09/2024 16:33	6	14.8	-7.40791	72.4633
265004	14/09/2024 18:16	7	13.6	-7.40782	72.46389
265004	14/09/2024 20:12	4	0.3	-7.40755	72.46292
265004	15/09/2024 00:38	4	0.9	-7.40975	72.46163
265004	15/09/2024 02:49	4	0.8	-7.4095	72.46168
265004	15/09/2024 08:42	7	5.2	-7.41506	72.45662
265004	15/09/2024 10:42	7	24.3	-7.40896	72.46364
265004	15/09/2024 12:49	5	11.3	-7.40915	72.4623
265004	15/09/2024 16:31	4	1.9	-7.40721	72.4626
265004	15/09/2024 20:39	4	2.1	-7.40818	72.46328
265004	15/09/2024 22:55	4	0.3	-7.40942	72.46131
265004	16/09/2024 02:53	4	16	-7.40777	72.46427
265004	16/09/2024 09:14	4	1.8	-7.40752	72.46328
265004	16/09/2024 10:57	4	6.3	-7.40885	72.46191
265004	16/09/2024 13:15	4	12.1	-7.40791	72.463
265004	16/09/2024 18:11	5	17.4	-7.40417	72.46144
265004	17/09/2024 03:30	4	0.6	-7.40697	72.46471
265004	17/09/2024 07:38	4	0.2	-7.4089	72.46245
265004	17/09/2024 09:43	8	10.1	-7.40778	72.46328
265004	17/09/2024 11:47	5	6.3	-7.40831	72.46347
265004	17/09/2024 13:00	4	0.1	-7.4081	72.46301
265004	17/09/2024 15:00	6	18.8	-7.40496	72.46224
265004	17/09/2024 16:34	5	14.4	-7.4048	72.46222
265004	17/09/2024 21:54	6	13	-7.40593	72.46247
265004	18/09/2024 00:13	6	2.1	-7.40842	72.46325
265004	18/09/2024 11:45	5	5.9	-7.40517	72.46565
265004	18/09/2024 13:44	7	11.2	-7.40408	72.46379
265004	18/09/2024 20:56	4	3.9	-7.40883	72.46179
265004	18/09/2024 22:47	5	11	-7.40966	72.46181
265004	19/09/2024 00:55	4	66034	-7.30761	72.35998
265004	19/09/2024 07:09	4	8.3	-7.41337	72.45858
265004	19/09/2024 09:17	5	16.5	-7.4114	72.4591
265004	19/09/2024 11:21	6	7.1	-7.41026	72.46038
265004	19/09/2024 14:51	7	17.5	-7.40946	72.46151
265004	19/09/2024 18:48	7	9.1	-7.41036	72.4604
265004	20/09/2024 02:17	6	15.2	-7.40975	72.46094
265004	20/09/2024 05:20	4	3.4	-7.41016	72.46144
265004	20/09/2024 07:44	6	4.9	-7.40999	72.46103
265004	20/09/2024 09:42	5	7.1	-7.40963	72.46058
265004	20/09/2024 11:45	5	6	-7.41101	72.45976
265004	20/09/2024 16:14	4	4.7	-7.41038	72.46033
265004	20/09/2024 18:02	4	7.2	-7.412	72.46072
265004	20/09/2024 22:14	6	4.5	-7.40892	72.46219
265004	21/09/2024 02:22	5	5.6	-7.41116	72.46039
265004	21/09/2024 07:43	5	9.6	-7.4124	72.45911
265004	21/09/2024 11:51	4	0.3	-7.41021	72.46059
265004	21/09/2024 13:54	5	1.9	-7.41052	72.46119
265004	21/09/2024 16:24	4	0.3	-7.40984	72.46221
265004	21/09/2024 22:25	4	1.5	-7.4069	72.46141
265004	22/09/2024 00:24	5	2.6	-7.40787	72.4633
265004	22/09/2024 08:42	7	15.6	-7.40657	72.46457
265004	22/09/2024 12:37	4	2.5	-7.40776	72.46351
265004	22/09/2024 14:17	4	13.6	-7.41001	72.46353
265004	22/09/2024 19:03	4	8.9	-7.41051	72.46233
265004	23/09/2024 03:28	6	9.8	-7.40718	72.46456
265004	23/09/2024 08:35	7	7.2	-7.4075	72.46302
265004	23/09/2024 12:08	4	0.3	-7.40795	72.46295
265004	23/09/2024 21:56	4	27.2	-7.41115	72.45803
265004	23/09/2024 23:56	5	6.6	-7.40764	72.4635
265004	24/09/2024 01:44	5	8.8	-7.40622	72.4652
265004	24/09/2024 06:00	4	0.4	-7.40721	72.46336
265004	24/09/2024 11:27	4	0.3	-7.40641	72.46462
265004	24/09/2024 21:22	4	2	-7.40981	72.46132
265004	24/09/2024 23:40	4	0.3	-7.40986	72.46139
265004	25/09/2024 01:28	4	0.8	-7.41195	72.45914
265004	25/09/2024 08:40	7	14.4	-7.40932	72.46169
265004	25/09/2024 10:54	4	9	-7.40589	72.46717
265004	25/09/2024 13:10	7	16.3	-7.40905	72.46159
265004	25/09/2024 19:57	6	10.8	-7.40897	72.46191
265004	26/09/2024 00:27	5	2	-7.40816	72.46362
265004	26/09/2024 02:49	5	7.9	-7.41004	72.46072
265004	26/09/2024 11:08	6	10.1	-7.41028	72.46085
265004	26/09/2024 13:07	7	17.4	-7.40976	72.46126
265004	26/09/2024 15:29	7	20.3	-7.40902	72.46137
265004	26/09/2024 17:11	4	0.2	-7.40916	72.46125
265004	26/09/2024 21:40	4	4	-7.40999	72.46032
265004	26/09/2024 23:48	5	0.9	-7.40994	72.46127
265004	27/09/2024 01:40	4	0.7	-7.40954	72.46155
265004	27/09/2024 05:37	6	11.3	-7.4101	72.46197
265004	27/09/2024 07:46	5	5.4	-7.4069	72.46388
265004	27/09/2024 09:51	6	23.5	-7.40625	72.46578
265004	27/09/2024 11:40	4	0.3	-7.40811	72.4629
265004	27/09/2024 13:21	5	9.9	-7.40924	72.46187
265004	27/09/2024 15:08	6	4.4	-7.40956	72.46157
265004	27/09/2024 23:36	7	9	-7.41004	72.46164
265004	28/09/2024 01:43	4	0.3	-7.41026	72.46054
265004	28/09/2024 03:50	4	0.6	-7.40975	72.46144
265004	28/09/2024 05:58	4	0.6	-7.40865	72.46334
265004	28/09/2024 10:22	4	11.8	-7.4101	72.46127
265004	28/09/2024 17:37	4	1.7	-7.40966	72.46169
265004	28/09/2024 19:58	4	1.3	-7.40881	72.4613
265004	28/09/2024 22:14	6	17.1	-7.40984	72.46216
265004	29/09/2024 01:49	4	5.2	-7.40813	72.46267
265004	29/09/2024 08:24	4	7.8	-7.40804	72.46341
265004	29/09/2024 10:19	5	4.4	-7.4206	72.45272
265004	29/09/2024 12:19	5	14.1	-7.41253	72.45852
265004	29/09/2024 13:52	4	9.2	-7.4097	72.46156
265004	29/09/2024 16:11	7	11.7	-7.40579	72.46548
265004	29/09/2024 17:47	5	3.8	-7.40396	72.46314
265004	29/09/2024 21:03	4	10.9	-7.40357	72.46206
265004	29/09/2024 22:53	4	11.8	-7.4072	72.46245
265004	30/09/2024 02:57	5	12.6	-7.4078	72.46403
265004	30/09/2024 04:49	4	12.5	-7.4084	72.46296
265004	30/09/2024 08:35	5	28.5	-7.40823	72.4628
265004	30/09/2024 10:50	5	6.4	-7.40772	72.463
265004	30/09/2024 12:34	4	0.4	-7.40902	72.46217
265004	30/09/2024 14:34	4	4.2	-7.41047	72.4617
265004	01/10/2024 00:59	5	3.5	-7.40881	72.46284
265004	01/10/2024 07:24	4	0.8	-7.40641	72.46455
265004	01/10/2024 09:07	4	10.4	-7.40776	72.4637
265004	01/10/2024 10:55	4	2.5	-7.40793	72.46311
265004	01/10/2024 12:49	4	0.9	-7.40791	72.46305
265004	01/10/2024 22:30	4	5.8	-7.41065	72.46126
265004	02/10/2024 00:35	4	0.4	-7.4096	72.4616
265004	02/10/2024 02:37	4	12	-7.40637	72.46143
265004	02/10/2024 15:01	4	7.7	-7.40938	72.46071
265004	02/10/2024 17:09	7	13.7	-7.40855	72.46272
265004	02/10/2024 19:11	7	8	-7.40753	72.4611
265004	02/10/2024 21:04	6	10	-7.40808	72.4626
265004	02/10/2024 23:20	5	1	-7.40768	72.46342
265004	03/10/2024 01:30	5	7.1	-7.41031	72.46262
265004	03/10/2024 03:39	5	5.8	-7.40672	72.46593
265004	03/10/2024 05:43	4	5.8	-7.40729	72.46356
265004	03/10/2024 07:54	7	9.8	-7.41324	72.45805
265004	03/10/2024 09:54	4	18.2	-7.41413	72.45544
265004	03/10/2024 11:34	5	10.8	-7.40938	72.46155
265004	03/10/2024 12:58	6	9.6	-7.40707	72.46344
265004	03/10/2024 17:08	4	1.9	-7.41029	72.46104
265004	03/10/2024 22:28	4	0.4	-7.40934	72.46204
265004	04/10/2024 00:13	4	3.4	-7.41028	72.46188
265004	04/10/2024 02:34	5	6.9	-7.40765	72.46371
265004	04/10/2024 04:25	4	24.6	-7.41431	72.45967
265004	04/10/2024 10:19	7	13.8	-7.40885	72.46303
265004	04/10/2024 12:06	6	19.7	-7.40779	72.46309
265004	04/10/2024 14:08	6	4.8	-7.40955	72.4611
265004	04/10/2024 18:52	6	13.2	-7.40945	72.46112
265004	04/10/2024 20:46	4	4.1	-7.40758	72.45898
265004	05/10/2024 00:39	5	0.7	-7.40968	72.46103
265004	05/10/2024 02:44	6	19.8	-7.40746	72.46411
265004	05/10/2024 05:00	6	8.4	-7.40784	72.46374
265004	05/10/2024 10:35	4	17.1	-7.40816	72.4611
265004	05/10/2024 12:45	7	9	-7.40836	72.46268
265004	05/10/2024 14:27	8	21.6	-7.40985	72.46198
265004	05/10/2024 16:18	7	18.9	-7.41021	72.4609
265004	05/10/2024 18:12	7	18.1	-7.40892	72.46134
265004	05/10/2024 19:51	8	25.2	-7.40783	72.46016
265004	05/10/2024 21:56	4	5.2	-7.40699	72.46052
265004	06/10/2024 01:49	5	6.3	-7.41007	72.46196
265004	06/10/2024 04:14	4	0.4	-7.40574	72.46586
265004	06/10/2024 06:18	6	11.6	-7.40817	72.46312
265004	06/10/2024 08:19	4	1.3	-7.40279	72.47034
265004	06/10/2024 10:32	4	1.4	-7.40768	72.46439
265004	06/10/2024 12:35	8	24.4	-7.40776	72.46342
265004	06/10/2024 14:18	8	17.7	-7.40906	72.46123
265004	06/10/2024 18:29	4	3.7	-7.40864	72.46135
265004	06/10/2024 22:53	4	0.6	-7.40915	72.46175
265004	07/10/2024 00:42	4	8	-7.40981	72.46135
265004	07/10/2024 08:40	7	9.3	-7.40665	72.4642
265004	07/10/2024 10:52	6	19.3	-7.40687	72.46433
265004	07/10/2024 13:08	6	24.1	-7.40768	72.46267
265004	07/10/2024 18:36	5	16.9	-7.40947	72.46167
265004	07/10/2024 20:48	5	4	-7.40817	72.46243
265004	08/10/2024 01:27	6	11.9	-7.41002	72.46231
265004	08/10/2024 12:21	4	3.7	-7.4055	72.46486
265004	08/10/2024 16:00	8	12.5	-7.4051	72.46636
265004	08/10/2024 20:14	4	4.1	-7.40917	72.4617
265004	08/10/2024 22:17	4	3.2	-7.40953	72.46166
265004	08/10/2024 23:58	4	11.1	-7.40469	72.46133
265004	09/10/2024 12:30	6	11	-7.40275	72.47077
265004	09/10/2024 15:03	4	29.6	-7.4104	72.45946
265004	10/10/2024 04:14	4	0.2	-7.4079	72.46354
265004	10/10/2024 06:01	4	0.3	-7.40571	72.46581
265004	10/10/2024 12:02	6	10.2	-7.40998	72.46233
265004	10/10/2024 17:40	6	7.6	-7.40506	72.46652
265004	10/10/2024 19:19	5	5.6	-7.40641	72.46471
265004	11/10/2024 13:19	5	13.5	-7.4155	72.45481
265004	11/10/2024 14:51	5	9.1	-7.40512	72.46225
265004	11/10/2024 19:30	5	21.5	-7.40435	72.46777
265004	11/10/2024 21:12	4	6.4	-7.40476	72.46381
265004	12/10/2024 00:35	6	16.7	-7.4094	72.46218
265004	12/10/2024 05:03	4	7	-7.40768	72.46471
265004	12/10/2024 07:29	4	3.5	-7.40835	72.4628
265004	12/10/2024 09:37	6	2.5	-7.40817	72.46337
265004	12/10/2024 12:02	5	12	-7.40794	72.46298
265004	12/10/2024 13:43	5	6.7	-7.40446	72.46369
265004	12/10/2024 23:03	8	19.1	-7.41027	72.46024
265004	13/10/2024 01:02	8	15.8	-7.41269	72.45856
265004	13/10/2024 07:29	6	10.2	-7.40799	72.46292
265004	13/10/2024 11:55	4	0.5	-7.41488	72.45621
265004	13/10/2024 13:37	4	3	-7.4167	72.45509
265004	13/10/2024 19:51	4	0.3	-7.44229	72.41995
265004	13/10/2024 21:33	5	3.5	-7.4076	72.41616
265004	13/10/2024 23:27	5	7.9	-7.37351	72.42413
265004	14/10/2024 01:01	7	21.4	-7.35219	72.42376
265004	14/10/2024 02:36	4	0.5	-7.35449	72.41566
265004	14/10/2024 11:25	5	11.3	-7.30728	72.11387
265004	14/10/2024 12:57	6	13.6	-7.32591	72.05239
265004	14/10/2024 14:55	6	13.9	-7.35731	71.9824
265004	14/10/2024 17:11	7	14.4	-7.37973	71.90139
265004	14/10/2024 18:43	4	5	-7.39644	71.85019
265004	14/10/2024 23:14	6	15.2	-7.43752	71.6887
265004	15/10/2024 00:36	6	13.3	-7.44704	71.63378
265004	15/10/2024 05:51	4	3	-7.42819	71.50005
265004	15/10/2024 11:17	4	1	-7.35696	71.41249
265004	15/10/2024 13:29	4	0.8	-7.34443	71.342
265004	15/10/2024 15:28	6	13.7	-7.34075	71.2966
265004	15/10/2024 23:27	5	1.8	-7.3587	71.13036
265004	16/10/2024 02:50	8	15.9	-7.3494	71.04596
265004	16/10/2024 04:36	6	17.1	-7.36411	70.9818
265004	16/10/2024 06:35	6	11.6	-7.36348	70.96336
265004	16/10/2024 18:16	7	13.8	-7.50823	70.69599
265004	16/10/2024 19:54	5	9.5	-7.53166	70.66257
265004	16/10/2024 21:38	4	16	-7.54921	70.61679
265004	16/10/2024 23:02	4	0.2	-7.55649	70.5729
265004	17/10/2024 01:02	6	1.7	-7.573	70.51697
265004	17/10/2024 03:01	6	17.9	-7.58052	70.46917
265004	17/10/2024 04:43	4	14.9	-7.58659	70.42484
265004	17/10/2024 06:27	7	11.1	-7.5957	70.38612
265004	17/10/2024 09:39	4	5.4	-7.60659	70.34058
265004	17/10/2024 11:53	6	8.2	-7.62109	70.31452
265004	17/10/2024 16:57	7	11.6	-7.62893	70.20163
265004	17/10/2024 18:54	5	16.5	-7.63539	70.14814
265004	18/10/2024 01:02	7	1.2	-7.65431	69.98827
265004	18/10/2024 05:04	4	1.5	-7.65665	69.89787
265004	18/10/2024 09:04	6	5.1	-7.68512	69.81032
265004	18/10/2024 10:42	5	3.3	-7.69063	69.76974
265004	18/10/2024 15:45	4	2	-7.73598	69.66768
265004	18/10/2024 20:11	4	1.6	-7.78594	69.55025
265004	18/10/2024 22:11	5	2.8	-7.81453	69.49032
265004	19/10/2024 02:00	4	0.7	-7.85335	69.3694
265004	19/10/2024 11:06	4	1.4	-7.92499	69.08753
265004	19/10/2024 12:35	8	18.6	-7.94446	69.05403
265004	19/10/2024 14:46	6	11.2	-7.97127	68.99318
265004	19/10/2024 16:45	6	12.6	-7.98724	68.93145
265004	19/10/2024 18:40	5	14.1	-8.00541	68.87361
265004	19/10/2024 22:36	5	2.6	-8.05316	68.76624
265004	19/10/2024 23:43	5	6.6	-8.06564	68.73569
265004	20/10/2024 01:45	6	20.9	-8.0665	68.68217
265004	20/10/2024 03:30	4	0.5	-8.05519	68.62632
265004	20/10/2024 05:26	6	4.9	-8.04366	68.56834
265004	20/10/2024 12:59	7	13.9	-8.09628	68.348
265004	20/10/2024 20:41	6	13.7	-8.15244	68.13791
265004	21/10/2024 00:47	6	7.7	-8.16959	68.02891
265004	21/10/2024 02:46	6	4.7	-8.17131	67.97147
265004	21/10/2024 07:58	4	3.1	-8.17961	67.83643
265004	21/10/2024 11:56	7	8.9	-8.19237	67.72022
265004	21/10/2024 13:27	6	2.9	-8.19799	67.6743
265004	21/10/2024 15:45	8	18.6	-8.21132	67.62237
265004	21/10/2024 18:07	7	6	-8.22117	67.56268
265004	21/10/2024 19:37	4	1.8	-8.23216	67.52618
265004	21/10/2024 22:09	6	9.2	-8.25549	67.46285
265004	21/10/2024 23:49	4	3.2	-8.27896	67.42552
265004	22/10/2024 01:48	5	18.9	-8.2933	67.37533
265004	22/10/2024 03:47	4	11	-8.29018	67.32209
265004	22/10/2024 05:20	5	15.6	-8.28265	67.30001
265004	22/10/2024 06:48	5	11.4	-8.27839	67.27261
265004	22/10/2024 08:45	6	10.5	-8.27946	67.22067
265004	22/10/2024 12:30	4	1.9	-8.28364	67.09405
265004	22/10/2024 14:32	6	16.1	-8.28036	67.08762
265004	22/10/2024 16:28	7	4	-8.27476	67.07703
265004	23/10/2024 01:16	5	4.9	-8.35456	66.87031
265004	23/10/2024 03:01	6	12	-8.36908	66.81189
265004	23/10/2024 11:01	6	7	-8.40507	66.60682
265004	23/10/2024 12:56	6	7.6	-8.41177	66.56215
265004	23/10/2024 20:06	6	17.8	-8.44892	66.37437
265004	23/10/2024 21:57	5	5.8	-8.46906	66.32223
265004	23/10/2024 23:41	5	9.2	-8.47782	66.2772
265004	24/10/2024 07:07	6	22.3	-8.48105	66.09809
265004	24/10/2024 10:53	4	2	-8.48741	66.00492
265004	24/10/2024 12:22	7	11.4	-8.49715	65.9698
265004	24/10/2024 14:00	6	15.6	-8.51162	65.93451
265004	24/10/2024 15:31	5	14.3	-8.52899	65.90294
265004	24/10/2024 18:06	7	8.1	-8.54414	65.84912
265004	24/10/2024 19:51	6	19.1	-8.55012	65.82337
265004	24/10/2024 22:31	5	1.4	-8.56733	65.76953
265004	25/10/2024 00:49	6	12.8	-8.57553	65.7167
265004	25/10/2024 02:44	6	7.6	-8.56775	65.65838
265004	25/10/2024 06:14	5	14.9	-8.54516	65.56034
265004	25/10/2024 07:58	7	12.4	-8.52719	65.51052
265004	25/10/2024 09:56	4	3.1	-8.51284	65.43783
265004	25/10/2024 11:29	6	3.1	-8.51402	65.38562
265004	25/10/2024 22:25	5	1.1	-8.53366	65.12295
265004	26/10/2024 00:30	5	4.4	-8.53488	65.07435
265004	26/10/2024 02:36	4	15.2	-8.5396	65.03849
265004	26/10/2024 04:03	5	6.3	-8.54367	65.00858
265004	26/10/2024 07:40	4	21.1	-8.54825	64.92083
265004	26/10/2024 09:16	6	6.5	-8.54838	64.89023
265004	26/10/2024 11:21	6	27.6	-8.55501	64.84969
265004	26/10/2024 13:40	6	18.9	-8.56018	64.79517
265004	26/10/2024 15:45	8	8.6	-8.56547	64.73503
265004	26/10/2024 20:03	4	1.9	-8.57766	64.64292
265004	27/10/2024 04:26	6	26.7	-8.63094	64.47008
265004	27/10/2024 12:03	7	16	-8.69726	64.30286
265004	27/10/2024 14:00	7	14.6	-8.71588	64.27138
265004	27/10/2024 16:02	8	14.4	-8.74141	64.24175
265004	27/10/2024 18:26	5	2.6	-8.75988	64.21572
265004	27/10/2024 20:53	6	12	-8.77551	64.18269
265004	27/10/2024 22:52	7	11.6	-8.78747	64.15627
265004	28/10/2024 00:53	6	0.7	-8.80881	64.13432
265004	28/10/2024 04:59	4	0.8	-8.83763	64.06891
265004	28/10/2024 05:03	6	2.8	-8.8381	64.06719
265004	28/10/2024 13:07	4	1	-8.86807	63.9507
265004	28/10/2024 15:11	7	7.7	-8.87262	63.91386
265004	28/10/2024 21:18	7	21.2	-8.86516	63.78004
265004	28/10/2024 23:17	4	1.7	-8.86263	63.72804
265004	29/10/2024 00:54	7	17.9	-8.87331	63.68827
265004	29/10/2024 02:29	6	11.8	-8.86676	63.63823
265004	30/10/2024 01:32	4	3.3	-8.78507	62.83726
265004	30/10/2024 11:46	4	11.7	-8.86533	62.45149
265004	31/10/2024 00:31	5	0.7	-8.97642	62.08735
265004	31/10/2024 02:19	5	4.4	-8.98671	62.02095
265004	31/10/2024 05:50	6	23.7	-8.99706	61.90249
265004	31/10/2024 11:14	5	4.4	-9.00852	61.70619
265004	31/10/2024 16:43	6	16.1	-9.04778	61.52042
265004	31/10/2024 23:56	5	1.1	-9.07601	61.30646
265004	01/11/2024 05:56	4	7.2	-9.20783	61.18343
265004	01/11/2024 09:11	4	1.7	-9.27862	61.11362
265004	01/11/2024 16:46	6	3	-9.42072	60.89053
265004	01/11/2024 20:48	6	6.8	-9.45932	60.80047
265004	02/11/2024 00:55	4	0.5	-9.45651	60.71475
265004	02/11/2024 07:02	5	10.4	-9.3997	60.55989
265004	02/11/2024 11:26	7	7.7	-9.38914	60.43709
265004	02/11/2024 13:32	5	7.7	-9.39859	60.38539
265004	03/11/2024 00:10	4	2.6	-9.33611	60.20805
265004	03/11/2024 06:38	5	29.2	-9.25804	60.16055
265004	03/11/2024 13:21	8	11.5	-9.20381	60.13988
265004	03/11/2024 15:23	4	10.9	-9.20408	60.13943
265004	03/11/2024 20:02	4	1.5	-9.20364	60.14013
265004	04/11/2024 00:23	6	3.5	-9.20396	60.13978
265004	04/11/2024 02:22	6	5.3	-9.20466	60.13998
265004	04/11/2024 07:21	4	1.9	-9.20405	60.13712
265004	04/11/2024 18:01	6	15.2	-9.20383	60.13968
265004	05/11/2024 03:48	7	16.3	-9.20441	60.13957
265004	05/11/2024 05:59	5	2.4	-9.202	60.14155
265004	05/11/2024 21:37	6	6.8	-9.20417	60.13919
265004	06/11/2024 00:25	6	10.4	-9.20413	60.13969
265004	06/11/2024 03:02	4	1.2	-9.20497	60.13605
265004	06/11/2024 05:23	5	9.1	-9.20071	60.14509
265004	06/11/2024 09:52	5	9.2	-9.20012	60.14204
265004	06/11/2024 12:15	7	18.4	-9.20361	60.1402
265004	06/11/2024 16:56	7	10.7	-9.20407	60.13963
265004	06/11/2024 22:03	7	10.3	-9.20384	60.1391
265004	07/11/2024 11:21	4	4.9	-9.20488	60.1391
265006	16/07/2024 17:29	5	2.4	-7.4047	72.46256
265006	17/07/2024 13:57	7	8.9	-7.40347	72.46229
265006	17/07/2024 22:13	4	15.2	-7.40803	72.46419
265006	18/07/2024 04:04	8	8	-7.40962	72.46168
265006	18/07/2024 15:01	5	15	-7.41005	72.46159
265006	18/07/2024 17:12	4	1.9	-7.41063	72.46073
265006	18/07/2024 19:17	8	23.3	-7.40934	72.46178
265006	18/07/2024 23:30	6	15.3	-7.40674	72.46579
265006	19/07/2024 01:28	4	0.3	-7.40594	72.46602
265006	19/07/2024 03:28	4	0.5	-7.40754	72.46765
265006	19/07/2024 07:22	6	8.7	-7.40838	72.46509
265006	19/07/2024 10:53	7	6.4	-7.41244	72.46014
265006	19/07/2024 12:40	7	22.4	-7.40973	72.46246
265006	19/07/2024 14:31	6	19	-7.40548	72.46686
265006	19/07/2024 16:21	5	5.7	-7.4042	72.46352
265006	19/07/2024 17:53	6	14.3	-7.40389	72.46321
265006	19/07/2024 23:35	5	5.6	-7.40941	72.46158
265006	20/07/2024 01:19	6	15.2	-7.40955	72.46137
265006	20/07/2024 04:59	4	0.4	-7.40883	72.46181
265006	20/07/2024 06:39	4	3	-7.40927	72.46203
265006	20/07/2024 08:36	4	10.1	-7.40905	72.4621
265006	20/07/2024 10:29	6	6	-7.40938	72.46188
265006	20/07/2024 12:16	5	10.5	-7.40942	72.46156
265006	20/07/2024 14:18	5	11.7	-7.41008	72.46152
265006	20/07/2024 15:55	7	10.9	-7.40978	72.46129
265006	21/07/2024 00:34	6	14.6	-7.41028	72.46143
265006	21/07/2024 02:28	6	18.2	-7.41121	72.45922
265006	21/07/2024 04:38	5	11.6	-7.41161	72.46065
265006	21/07/2024 06:33	6	5.7	-7.40968	72.46168
265006	21/07/2024 11:57	6	6	-7.40991	72.46109
265006	21/07/2024 13:48	7	13.6	-7.40958	72.46173
265006	21/07/2024 15:56	4	1	-7.40991	72.4611
265006	21/07/2024 19:39	8	15.8	-7.40967	72.46165
265006	21/07/2024 21:48	6	6.4	-7.40941	72.46163
265006	22/07/2024 01:32	4	0.2	-7.40959	72.46171
265006	22/07/2024 03:35	6	6	-7.40968	72.46193
265006	22/07/2024 05:36	6	12.9	-7.40951	72.46168
265006	22/07/2024 13:07	7	16.9	-7.40954	72.46133
265006	22/07/2024 15:06	7	21.2	-7.40985	72.46141
265006	22/07/2024 16:54	7	7.1	-7.40981	72.46167
265006	22/07/2024 22:31	7	10.6	-7.4096	72.46122
265006	23/07/2024 00:29	6	2.9	-7.40948	72.4617
265006	23/07/2024 02:37	5	4.7	-7.4099	72.46125
265006	23/07/2024 04:59	4	1.2	-7.4103	72.46235
265006	23/07/2024 13:20	7	8	-7.40957	72.46133
265006	24/07/2024 02:08	5	14.3	-7.4075	72.4645
265006	24/07/2024 03:52	4	6.3	-7.40626	72.46466
265006	24/07/2024 10:00	7	10.4	-7.40971	72.46202
265006	24/07/2024 12:04	4	0.6	-7.40983	72.46138
265006	24/07/2024 13:55	5	12	-7.40985	72.46149
265006	24/07/2024 15:45	4	2.5	-7.41003	72.46202
265006	24/07/2024 17:48	8	14.5	-7.40988	72.46158
265006	24/07/2024 19:46	6	14.4	-7.40944	72.46161
265006	24/07/2024 23:55	4	0.3	-7.40951	72.46203
265006	25/07/2024 01:44	5	9.9	-7.41056	72.46149
265006	25/07/2024 03:45	5	6.9	-7.40789	72.46466
265006	25/07/2024 05:47	6	8.5	-7.40959	72.46147
265006	25/07/2024 14:21	6	18.8	-7.41001	72.46124
265006	25/07/2024 18:45	5	3.9	-7.40969	72.46165
265006	25/07/2024 20:50	5	7.3	-7.40921	72.46162
265006	25/07/2024 22:22	8	17.1	-7.40911	72.46192
265006	26/07/2024 00:35	6	12.6	-7.40924	72.46151
265006	26/07/2024 12:19	7	2.4	-7.40964	72.46096
265006	26/07/2024 14:38	6	22.2	-7.40936	72.46229
265006	26/07/2024 16:46	5	13.2	-7.40982	72.46181
265006	27/07/2024 00:57	8	14.1	-7.40959	72.46122
265006	27/07/2024 03:12	6	2.5	-7.40783	72.46434
265006	27/07/2024 06:53	4	6.3	-7.40534	72.46711
265006	27/07/2024 08:55	4	1.6	-7.40408	72.46564
265006	27/07/2024 10:39	7	10.8	-7.40562	72.4657
265006	27/07/2024 12:08	4	27	-7.39767	72.45615
265006	27/07/2024 14:22	4	0.6	-7.40915	72.45964
265006	27/07/2024 16:03	4	1	-7.41023	72.46241
265006	27/07/2024 19:49	5	19.2	-7.40949	72.4615
265006	27/07/2024 23:32	4	0.7	-7.40788	72.46076
265006	28/07/2024 01:44	7	12.3	-7.40946	72.46162
265006	28/07/2024 05:29	4	5.8	-7.40257	72.47027
265006	28/07/2024 08:59	6	18.9	-7.4024	72.47127
265006	28/07/2024 10:57	5	7.2	-7.40261	72.47108
265006	28/07/2024 12:49	4	2.5	-7.40548	72.466
265006	28/07/2024 14:43	7	13.8	-7.40531	72.46612
265006	28/07/2024 17:22	4	3.6	-7.40501	72.46605
265006	28/07/2024 19:34	4	0.8	-7.40372	72.4687
265006	28/07/2024 21:48	4	11.6	-7.40381	72.46888
265006	28/07/2024 23:50	8	16.9	-7.40474	72.46641
265006	29/07/2024 01:52	4	18.3	-7.40225	72.46985
265006	29/07/2024 07:40	4	0.8	-7.40241	72.47084
265006	29/07/2024 09:44	7	14.7	-7.40279	72.47079
265006	29/07/2024 15:32	6	2.9	-7.40999	72.46054
265006	29/07/2024 22:37	4	0.3	-7.4103	72.46037
265006	30/07/2024 05:05	4	0.2	-7.40806	72.46472
265006	31/07/2024 00:52	7	8.9	-7.41022	72.46023
265006	31/07/2024 04:54	5	4.7	-7.40525	72.46583
265006	31/07/2024 06:45	4	0.4	-7.40437	72.46733
265006	31/07/2024 08:42	4	6.4	-7.40282	72.47166
265006	31/07/2024 10:47	6	13.5	-7.4027	72.47057
265006	31/07/2024 13:00	7	10.5	-7.40232	72.47092
265006	31/07/2024 14:33	7	12.1	-7.40578	72.46549
265006	31/07/2024 16:32	7	12.9	-7.406	72.46477
265006	01/08/2024 00:13	6	3.3	-7.40521	72.46616
265006	01/08/2024 02:19	6	8.1	-7.40166	72.47325
265006	01/08/2024 03:51	5	2	-7.4025	72.47149
265006	01/08/2024 11:57	7	6.4	-7.40282	72.47111
265006	01/08/2024 17:35	6	20	-7.40244	72.46498
265006	01/08/2024 22:59	6	3.4	-7.40875	72.46196
265006	02/08/2024 00:41	6	3.6	-7.40962	72.46164
265006	02/08/2024 02:44	4	25.8	-7.40666	72.46567
265006	02/08/2024 13:41	5	10	-7.41131	72.45937
265006	02/08/2024 17:10	6	16.7	-7.41315	72.45802
265006	03/08/2024 01:29	4	1.7	-7.41707	72.45534
265006	03/08/2024 03:41	7	21.6	-7.41501	72.45641
265006	03/08/2024 09:51	5	9.3	-7.41386	72.45695
265006	03/08/2024 11:40	6	14.4	-7.41396	72.45683
265006	03/08/2024 16:00	6	13	-7.41888	72.45448
265006	04/08/2024 02:06	4	0.3	-7.41859	72.45416
265006	04/08/2024 04:05	6	16.5	-7.41706	72.4557
265006	04/08/2024 05:52	5	14.5	-7.41511	72.45644
265006	04/08/2024 12:00	7	4.7	-7.40976	72.46054
265006	04/08/2024 13:20	7	20.6	-7.40958	72.46129
265006	04/08/2024 15:27	4	1.7	-7.41024	72.46095
265006	04/08/2024 17:36	6	13.6	-7.40994	72.46071
265006	05/08/2024 01:31	5	9.7	-7.4073	72.46424
265006	05/08/2024 03:56	8	22.1	-7.40793	72.46453
265006	05/08/2024 07:52	5	0.4	-7.40712	72.46362
265006	05/08/2024 09:59	7	4.8	-7.40934	72.46104
265006	05/08/2024 13:52	4	0.7	-7.40969	72.46127
265006	05/08/2024 15:35	4	1.9	-7.41218	72.45848
265006	06/08/2024 01:41	6	9.4	-7.41285	72.45791
265006	06/08/2024 06:23	4	5.3	-7.40765	72.46427
265006	06/08/2024 08:35	5	1.9	-7.40771	72.46494
265006	06/08/2024 10:55	4	9.7	-7.40801	72.46291
265006	06/08/2024 13:27	6	16.6	-7.40836	72.4644
265006	06/08/2024 15:07	4	0.2	-7.40813	72.4643
265006	06/08/2024 17:09	4	6.6	-7.40748	72.46465
265006	06/08/2024 18:43	6	7.2	-7.40779	72.46429
265006	06/08/2024 20:54	6	5.6	-7.40793	72.46469
265006	06/08/2024 23:03	6	8.8	-7.40805	72.46457
265006	07/08/2024 00:30	8	15.3	-7.40778	72.46488
265006	07/08/2024 02:04	4	0.4	-7.40823	72.46468
265006	07/08/2024 04:05	5	7.2	-7.40798	72.46467
265006	07/08/2024 05:58	4	3.9	-7.4072	72.46486
265006	07/08/2024 08:11	5	10.2	-7.40793	72.46413
265006	07/08/2024 10:12	5	2.6	-7.40777	72.46457
265006	07/08/2024 11:30	7	14.7	-7.40786	72.46453
265006	07/08/2024 13:19	6	10.1	-7.40779	72.46433
265006	07/08/2024 21:18	8	21	-7.41355	72.45756
265006	07/08/2024 23:25	6	6.4	-7.41228	72.4584
265006	08/08/2024 01:24	7	15.1	-7.40851	72.4637
265006	08/08/2024 13:51	6	26	-7.40805	72.46419
265006	08/08/2024 23:14	6	10.8	-7.40879	72.46192
265006	09/08/2024 10:30	6	9.9	-7.40828	72.46243
265006	09/08/2024 12:36	7	9	-7.40944	72.46091
265006	10/08/2024 00:59	6	7	-7.40704	72.46379
265006	10/08/2024 11:30	4	6.5	-7.40803	72.46086
265006	10/08/2024 15:19	5	2.2	-7.40984	72.46088
265006	11/08/2024 01:49	4	1.3	-7.40916	72.46258
265006	11/08/2024 06:35	4	1.1	-7.40761	72.46466
265006	11/08/2024 08:36	5	7.8	-7.40784	72.46478
265006	11/08/2024 10:52	6	19.4	-7.40989	72.46094
265006	11/08/2024 12:26	5	19.7	-7.41053	72.46014
265006	11/08/2024 14:23	5	8.2	-7.41029	72.461
265006	11/08/2024 20:53	6	6.2	-7.40943	72.46132
265006	12/08/2024 07:33	6	26	-7.40747	72.46449
265006	12/08/2024 11:32	4	2.5	-7.41114	72.46008
265006	12/08/2024 13:23	6	20	-7.40984	72.46129
265006	12/08/2024 15:23	7	6	-7.40941	72.46145
265006	12/08/2024 17:22	4	13.2	-7.41015	72.46154
265006	12/08/2024 23:11	6	15	-7.40839	72.46369
265006	13/08/2024 09:44	4	0.3	-7.40947	72.46175
265006	13/08/2024 11:41	4	6	-7.40967	72.46317
265006	13/08/2024 13:28	6	15.3	-7.40984	72.46107
265006	13/08/2024 19:34	7	11.4	-7.40975	72.46171
265006	13/08/2024 23:33	5	5.7	-7.40807	72.46471
265006	14/08/2024 01:24	7	14.3	-7.40723	72.46179
265006	14/08/2024 05:56	5	1.8	-7.40775	72.46481
265006	14/08/2024 09:44	4	1.4	-7.408	72.46392
265006	14/08/2024 17:42	4	0.3	-7.62753	72.31295
265006	14/08/2024 21:35	7	5.6	-7.40977	72.46115
265006	14/08/2024 23:40	4	0.8	-7.40968	72.46227
265006	15/08/2024 02:08	8	24	-7.40847	72.4621
265006	15/08/2024 03:33	7	20.5	-7.40911	72.46262
265006	15/08/2024 05:51	4	18.5	-7.41084	72.4563
265006	15/08/2024 13:52	4	0.4	-7.40946	72.46153
265006	15/08/2024 15:55	5	19.3	-7.41004	72.46133
265006	15/08/2024 17:52	5	12.8	-7.40816	72.46371
265006	15/08/2024 20:00	8	5.6	-7.41102	72.45956
265006	15/08/2024 21:56	8	6.6	-7.41167	72.4591
265006	15/08/2024 23:45	6	16.2	-7.41193	72.4598
265006	16/08/2024 01:53	6	10.7	-7.40775	72.46448
265006	16/08/2024 04:01	7	16	-7.4078	72.46464
265006	16/08/2024 07:44	6	4.6	-7.40797	72.46473
265006	16/08/2024 09:56	5	6.3	-7.40778	72.4643
265006	16/08/2024 16:29	4	1.7	-7.407	72.46436
265006	16/08/2024 18:37	7	5.6	-7.41239	72.45867
265006	16/08/2024 22:31	7	10.4	-7.41885	72.45436
265006	17/08/2024 08:34	4	2.1	-7.38841	72.49013
265006	17/08/2024 12:18	4	1.5	-7.32393	72.4856
265006	17/08/2024 13:51	4	0.9	-7.30805	72.49606
265006	17/08/2024 19:07	6	10.5	-7.25866	72.4556
265006	17/08/2024 23:15	6	12.7	-7.2428	72.43655
265006	18/08/2024 01:01	4	87981.4	-7.33876	72.33928
265006	18/08/2024 08:43	4	18.9	-7.26617	72.41599
265006	18/08/2024 10:42	6	5.9	-7.26012	72.39224
265006	18/08/2024 14:33	4	1	-7.19322	72.34726
265006	18/08/2024 18:36	4	0.4	-7.14831	72.31922
265006	18/08/2024 20:41	8	4.3	-7.10061	72.33049
265006	19/08/2024 11:28	5	10.3	-6.86939	72.26769
265006	19/08/2024 15:20	6	12.8	-6.85596	72.23465
265006	19/08/2024 17:00	6	14.4	-6.84933	72.22385
265006	19/08/2024 22:44	7	17.8	-6.80824	72.24622
265006	20/08/2024 00:45	6	17.5	-6.81066	72.23859
265006	20/08/2024 04:43	4	0.6	-6.74482	72.25078
265006	20/08/2024 14:44	5	16	-6.65421	72.22684
265006	20/08/2024 16:35	6	7.9	-6.63309	72.21777
265006	20/08/2024 20:49	6	14	-6.55077	72.19787
265006	21/08/2024 00:32	4	4.7	-6.49932	72.13743
265006	21/08/2024 10:21	7	2.5	-6.29786	72.00132
265006	21/08/2024 12:18	5	7.9	-6.27373	71.97274
265006	21/08/2024 14:35	6	12.2	-6.26187	71.93476
265006	21/08/2024 17:00	5	1.4	-6.26069	71.90895
265006	21/08/2024 23:49	4	9.1	-6.23306	71.81093
265006	22/08/2024 02:07	7	11.4	-6.21435	71.75982
265006	22/08/2024 10:15	6	12.3	-6.1873	71.6785
265006	22/08/2024 12:20	5	21.5	-6.1862	71.67688
265006	22/08/2024 14:30	4	0.3	-6.18472	71.67618
265006	22/08/2024 16:07	4	2.2	-6.17545	71.66146
265006	23/08/2024 01:21	4	14.5	-6.17354	71.65669
265006	23/08/2024 03:07	5	16.7	-6.1651	71.64207
265006	23/08/2024 05:14	6	9.9	-6.16457	71.64069
265006	23/08/2024 07:22	5	9.2	-6.14511	71.61686
265006	23/08/2024 11:24	4	7.2	-6.09813	71.57051
265006	23/08/2024 13:18	4	0.3	-6.0665	71.53888
265006	23/08/2024 15:18	6	9	-6.05312	71.52423
265006	23/08/2024 18:48	7	4.8	-6.03392	71.48496
265006	24/08/2024 00:49	5	4.4	-6.03134	71.3632
265006	24/08/2024 04:35	4	17.9	-5.99149	71.31981
265006	24/08/2024 09:38	4	0.2	-5.91515	71.23703
265006	24/08/2024 11:28	6	24.9	-5.90287	71.1981
265006	24/08/2024 19:59	7	10.8	-5.88267	71.10735
265006	24/08/2024 22:02	6	13.7	-5.88606	71.08033
265006	25/08/2024 00:19	6	6.6	-5.88198	71.05571
265006	25/08/2024 03:48	4	1.2	-5.86664	71.00704
265006	25/08/2024 11:10	7	13.1	-5.82795	70.92644
265006	25/08/2024 12:53	6	5.2	-5.82541	70.90874
265006	25/08/2024 14:29	4	0.6	-5.82051	70.89869
265006	25/08/2024 16:26	7	6.6	-5.80798	70.88594
265006	25/08/2024 19:43	4	0.6	-5.77586	70.857
265006	26/08/2024 00:10	6	2.1	-5.78532	70.81862
265006	26/08/2024 02:14	4	0.7	-5.77974	70.79348
265006	26/08/2024 03:54	7	11.9	-5.76787	70.76659
265006	26/08/2024 07:20	6	14.7	-5.73895	70.70759
265006	26/08/2024 09:19	6	15.3	-5.71582	70.67353
265006	26/08/2024 10:57	5	8.9	-5.70463	70.63769
265006	26/08/2024 13:00	4	7.5	-5.6949	70.5976
265006	26/08/2024 18:32	6	12.7	-5.70373	70.5123
265006	26/08/2024 20:35	4	12.4	-5.73095	70.47748
265006	27/08/2024 01:54	4	0.2	-5.80816	70.37805
265006	28/08/2024 03:00	4	1.6	-5.99641	69.83268
265006	28/08/2024 11:07	6	6.7	-6.03657	69.6254
265006	28/08/2024 12:42	4	3.7	-6.04716	69.58306
265006	28/08/2024 14:33	6	14.8	-6.06464	69.54899
265006	28/08/2024 16:35	4	0.7	-6.08773	69.51501
265006	28/08/2024 22:16	5	6.7	-6.1517	69.42754
265006	29/08/2024 03:28	6	18	-6.22691	69.33139
265006	29/08/2024 10:27	6	11	-6.32132	69.15402
265006	29/08/2024 23:49	4	28.5	-6.38819	68.95578
265006	30/08/2024 07:32	4	2.2	-6.41128	68.80837
265006	30/08/2024 09:28	4	1.1	-6.41103	68.76293
265006	30/08/2024 12:41	4	4.3	-6.41639	68.69292
265006	31/08/2024 01:52	6	16.1	-6.49208	68.50299
265006	31/08/2024 03:39	7	10.9	-6.50535	68.46229
265006	31/08/2024 07:09	5	9.8	-6.51949	68.41324
265006	31/08/2024 10:36	4	3.5	-6.53032	68.3675
265006	31/08/2024 14:16	4	0.7	-6.54483	68.31933
265006	31/08/2024 16:09	4	7.5	-6.56268	68.29641
265006	01/09/2024 01:12	6	12.8	-6.61125	68.17267
265006	01/09/2024 02:57	5	2.7	-6.61358	68.14627
265006	01/09/2024 13:18	4	0.8	-6.64593	67.98596
265006	01/09/2024 23:25	4	1.8	-6.69523	67.86032
265006	02/09/2024 01:29	5	3.6	-6.70922	67.83362
265006	02/09/2024 05:01	4	2.7	-6.72126	67.77209
265006	02/09/2024 11:12	4	0.3	-6.734	67.65909
265006	02/09/2024 13:20	6	25.6	-6.74114	67.62574
265006	02/09/2024 15:53	5	9.2	-6.75192	67.59337
265006	02/09/2024 18:20	4	1.5	-6.75509	67.55642
265006	02/09/2024 22:33	6	15.3	-6.74374	67.49125
265006	03/09/2024 03:59	6	3.1	-6.74018	67.38674
265006	03/09/2024 15:09	4	3.4	-6.73551	67.1409
265006	03/09/2024 17:02	6	16.3	-6.73966	67.10121
265006	04/09/2024 09:36	4	8	-6.78434	66.72914
265006	04/09/2024 19:35	8	13.7	-6.79098	66.54901
265006	04/09/2024 21:36	4	5.6	-6.79262	66.5162
265006	04/09/2024 23:36	4	0.9	-6.78476	66.48022
265006	05/09/2024 03:13	4	17.3	-6.7749	66.40446
265006	05/09/2024 07:59	4	1	-6.75519	66.29737
265006	05/09/2024 09:58	4	7.6	-6.7491	66.24523
265006	05/09/2024 18:03	4	0.4	-6.76624	66.0609
265006	05/09/2024 19:37	8	10.2	-6.76819	66.02945
265006	05/09/2024 21:38	4	0.3	-6.77827	65.9864
265006	06/09/2024 01:42	5	1.5	-6.78725	65.90898
265006	06/09/2024 07:08	6	4.7	-6.80057	65.76576
265006	06/09/2024 10:35	5	5.1	-6.79	65.67845
265006	06/09/2024 12:28	6	3.3	-6.79199	65.62112
265006	06/09/2024 14:34	5	3.8	-6.80822	65.56426
265006	06/09/2024 17:18	7	16.1	-6.82524	65.50185
265006	06/09/2024 23:56	5	3.6	-6.8367	65.36012
265006	07/09/2024 03:57	4	1.1	-6.85799	65.26032
265006	07/09/2024 05:37	4	0.5	-6.8613	65.21488
265006	07/09/2024 09:01	5	2.8	-6.88165	65.13647
265006	07/09/2024 11:00	4	1.6	-6.89411	65.08714
265006	07/09/2024 13:03	4	1.2	-6.90191	65.04125
265006	07/09/2024 15:20	4	25.6	-6.90495	64.99612
265006	07/09/2024 19:04	6	2.4	-6.91371	64.92677
265006	07/09/2024 21:05	6	7.7	-6.91679	64.88937
265006	07/09/2024 23:50	7	11.3	-6.93246	64.83448
265006	08/09/2024 01:52	4	3.8	-6.94192	64.79027
265006	08/09/2024 10:24	7	23	-6.98517	64.57405
265006	08/09/2024 12:18	4	19.8	-6.99523	64.52316
265006	08/09/2024 13:58	4	0.4	-6.99195	64.48744
265006	08/09/2024 16:23	4	1.5	-6.98506	64.43571
265006	08/09/2024 22:09	4	0.3	-6.95788	64.31181
265006	09/09/2024 03:36	4	8	-6.93235	64.16761
265006	09/09/2024 05:25	6	5.7	-6.92814	64.11876
265006	09/09/2024 06:51	7	13.7	-6.92052	64.07212
265006	09/09/2024 10:00	7	27.2	-6.91115	63.95802
265006	09/09/2024 17:44	6	13.7	-6.89761	63.73194
265006	10/09/2024 02:32	5	11.2	-6.89906	63.51378
265006	10/09/2024 06:21	4	1.4	-6.88482	63.39809
265006	10/09/2024 11:53	6	20.1	-6.87687	63.22803
265006	10/09/2024 17:28	7	22.9	-6.88672	63.13126
265006	10/09/2024 23:53	4	5	-6.90095	62.99431
265006	11/09/2024 05:23	4	8.2	-6.90139	62.84824
265006	11/09/2024 06:51	6	10.1	-6.90296	62.82105
265006	11/09/2024 10:27	5	6.4	-6.89185	62.70441
265006	11/09/2024 22:36	4	1.1	-6.8421	62.4267
265006	12/09/2024 04:49	5	6.8	-6.77635	62.28641
265006	12/09/2024 13:09	4	1	-6.63609	62.07501
265006	12/09/2024 15:04	6	9.1	-6.6114	62.03547
265006	12/09/2024 17:31	7	17.5	-6.59128	61.97766
265006	12/09/2024 21:49	6	9.1	-6.53405	61.87926
265006	12/09/2024 23:50	4	29.4	-6.50047	61.84603
265006	13/09/2024 01:52	6	5	-6.47082	61.80151
265006	13/09/2024 05:26	4	0.7	-6.39417	61.70962
265006	13/09/2024 12:11	6	4.9	-6.27644	61.58017
265006	13/09/2024 13:56	7	15.8	-6.24888	61.54819
265006	13/09/2024 15:57	6	22.4	-6.2179	61.50622
265006	13/09/2024 17:52	8	15	-6.19217	61.45924
265006	14/09/2024 01:35	4	15.5	-6.08969	61.27559
265006	14/09/2024 17:52	5	12.8	-5.86334	60.86339
265006	14/09/2024 22:22	4	2.7	-5.82019	60.76401
265006	15/09/2024 03:02	4	0.4	-5.77087	60.66246
265006	15/09/2024 06:56	4	0.5	-5.73379	60.55812
265006	15/09/2024 10:18	4	7.6	-5.67997	60.47605
265006	15/09/2024 11:52	7	7	-5.65769	60.44418
265006	15/09/2024 13:43	6	11	-5.63687	60.39781
265006	15/09/2024 15:19	5	5.2	-5.62645	60.3678
265006	15/09/2024 16:44	6	7.3	-5.61004	60.34661
265006	16/09/2024 04:38	4	0.8	-5.43853	60.10649
265006	16/09/2024 08:31	5	9.8	-5.37945	60.01392
265006	16/09/2024 11:59	6	11.1	-5.33667	59.90888
265006	16/09/2024 16:04	8	17.3	-5.30434	59.8044
265006	17/09/2024 11:01	6	11.1	-5.16212	59.30439
265006	17/09/2024 13:00	4	0.2	-5.14878	59.25022
265006	17/09/2024 15:01	4	8	-5.13843	59.20304
265006	17/09/2024 17:01	4	8	-5.13244	59.1653
265006	17/09/2024 19:05	4	5.4	-5.13273	59.12446
265006	18/09/2024 00:16	7	15.2	-5.11682	59.01141
265006	18/09/2024 04:10	6	6.4	-5.09562	58.92742
265006	18/09/2024 09:39	5	21.6	-5.08376	58.77235
265006	19/09/2024 02:16	6	5.5	-5.09647	58.38416
265006	19/09/2024 04:18	6	9.2	-5.09687	58.32751
265006	19/09/2024 09:24	7	14.1	-5.10127	58.20423
265006	19/09/2024 11:23	4	2.2	-5.09971	58.14711
265006	19/09/2024 16:24	5	11.4	-5.10972	58.01729
265006	20/09/2024 01:31	4	3	-5.16903	57.77848
265006	21/09/2024 01:36	4	1.4	-5.20457	57.15546
265006	21/09/2024 03:36	7	6.4	-5.21317	57.0965
265006	21/09/2024 05:39	4	2.3	-5.21323	57.07183
265006	21/09/2024 07:33	4	0.5	-5.2108	57.06322
265006	21/09/2024 13:39	6	16.1	-5.21097	57.01371
265006	21/09/2024 20:34	4	4.9	-5.20441	57.03041
265006	22/09/2024 01:22	5	2.7	-5.20484	57.02955
265006	22/09/2024 17:23	4	1.9	-5.2113	57.02286
265006	22/09/2024 20:05	7	13.7	-5.21194	57.02315
265006	23/09/2024 01:45	4	3.6	-5.21137	57.02286
265006	23/09/2024 03:47	5	2.7	-5.21143	57.02307
265006	23/09/2024 10:03	4	0.7	-5.21351	57.02266
265006	23/09/2024 11:55	4	0.2	-5.214	57.01856
265006	23/09/2024 14:01	4	10	-5.20791	57.02165
265006	23/09/2024 16:20	4	1.9	-5.21145	57.02364
265006	23/09/2024 18:09	7	12.2	-5.21181	57.02281
265006	23/09/2024 20:15	6	4.8	-5.21151	57.02288
265006	24/09/2024 03:05	7	9.6	-5.2117	57.02323
265006	24/09/2024 05:43	5	3.9	-5.21132	57.02329
265006	24/09/2024 19:41	5	5.2	-5.21185	57.02269
265006	24/09/2024 22:36	6	12.2	-5.21128	57.0226
265006	25/09/2024 00:51	4	1.2	-5.21152	57.02294
265006	25/09/2024 08:57	5	15.4	-5.19015	57.0572
265006	25/09/2024 10:58	4	1.1	-5.20017	57.05755
265006	25/09/2024 19:40	4	3.5	-5.1972	57.05328
265006	25/09/2024 21:40	6	10.3	-5.19794	57.0495
265006	25/09/2024 23:51	5	12.8	-5.20497	57.03479
265006	26/09/2024 02:57	4	4.3	-5.20522	57.02821
265006	26/09/2024 05:04	4	14.5	-5.21871	57.02937
265006	26/09/2024 11:29	4	0.3	-5.2089	57.05543
265006	26/09/2024 13:28	7	7.6	-5.20845	57.05183
265006	26/09/2024 16:10	4	0.4	-5.20498	57.02875
265006	26/09/2024 18:48	4	0.4	-5.20547	57.0289
265006	26/09/2024 20:58	5	20.9	-5.20519	57.02777
265006	26/09/2024 23:10	4	8.3	-5.20525	57.0291
265006	27/09/2024 01:25	7	10.8	-5.20471	57.02882
265006	27/09/2024 04:00	4	4.2	-5.20518	57.02816
265006	27/09/2024 05:51	5	14.3	-5.20312	57.02476
265006	27/09/2024 08:12	4	28.3	-5.20832	57.01449
265006	27/09/2024 10:48	6	12.3	-5.20428	57.02498
265006	27/09/2024 15:52	4	0.4	-5.21201	57.03013
265006	27/09/2024 17:23	6	8.4	-5.20533	57.02895
265006	27/09/2024 20:11	6	6.5	-5.2053	57.02846
265006	28/09/2024 00:58	7	13.5	-5.20457	57.02885
265006	28/09/2024 05:51	4	0.5	-5.20478	57.02846
265006	28/09/2024 08:12	7	11.7	-5.20575	57.02739
265006	28/09/2024 10:58	6	19.3	-5.20515	57.02816
265006	28/09/2024 13:30	5	6.7	-5.20497	57.02851
265006	28/09/2024 15:39	6	9.7	-5.20488	57.02814
265006	28/09/2024 18:08	4	0.2	-5.20465	57.02844
265006	28/09/2024 22:51	4	0.6	-5.20501	57.02894
265006	29/09/2024 01:22	6	8.6	-5.20476	57.02871
265006	29/09/2024 03:33	7	4.9	-5.20506	57.02841
265006	29/09/2024 12:20	4	0.4	-5.20116	57.02666
265006	29/09/2024 16:44	7	12.7	-5.2047	57.02869
265006	29/09/2024 21:14	5	2.8	-5.20517	57.02831
265006	29/09/2024 23:15	7	19	-5.20486	57.02857
265006	30/09/2024 01:14	7	6.3	-5.20446	57.028
265006	30/09/2024 03:20	4	16.4	-5.19844	57.02546
265006	30/09/2024 09:09	7	13.6	-5.19471	57.02474
265006	30/09/2024 11:33	8	29.5	-5.19644	57.02029
265006	30/09/2024 13:34	5	3.7	-5.20128	57.00896
265006	30/09/2024 15:42	4	0.2	-5.20434	57.01034
265006	30/09/2024 18:32	4	0.6	-5.19308	57.00159
265006	30/09/2024 22:52	6	16.4	-5.19355	57.00165
265006	01/10/2024 01:06	5	8.4	-5.19929	56.99399
265006	01/10/2024 11:14	5	0.4	-5.19939	57.00261
265006	01/10/2024 13:11	4	21.2	-5.20059	56.98689
265006	01/10/2024 17:16	4	11.6	-5.19742	56.98956
265006	01/10/2024 19:16	8	6	-5.19749	56.99018
265006	01/10/2024 20:37	5	8.4	-5.19803	56.99026
265006	01/10/2024 23:02	5	17.4	-5.19798	56.99012
265006	02/10/2024 01:33	6	16.4	-5.19783	56.98908
265006	02/10/2024 03:42	4	0.3	-5.1959	56.98621
265006	02/10/2024 05:41	6	6.3	-5.19355	56.9888
265006	02/10/2024 07:52	4	7.5	-5.18899	56.99202
265006	02/10/2024 13:58	6	7.6	-5.19738	56.98997
265006	02/10/2024 16:23	8	8.3	-5.19769	56.99017
265006	02/10/2024 17:47	4	8.6	-5.1976	56.99027
265006	02/10/2024 19:17	8	24.8	-5.19754	56.9904
265006	03/10/2024 02:19	8	18.2	-5.19738	56.99023
265006	03/10/2024 06:31	7	14.9	-5.18948	56.99488
265006	03/10/2024 08:56	7	11.7	-5.18996	56.99781
265006	03/10/2024 11:05	5	8.1	-5.19231	57.01034
265006	03/10/2024 12:53	7	8.4	-5.19758	56.98975
265006	03/10/2024 15:48	6	8.5	-5.19786	56.99067
265006	03/10/2024 18:07	7	12	-5.19764	56.99027
265006	03/10/2024 20:32	5	18	-5.19763	56.99057
265006	03/10/2024 22:32	8	10.9	-5.19761	56.99024
265006	04/10/2024 00:55	4	0.7	-5.19692	56.99011
265006	04/10/2024 02:54	5	8.6	-5.19391	56.98481
265006	04/10/2024 06:50	4	6.2	-5.18524	57.0023
265006	05/10/2024 00:06	5	4.7	-5.1563	56.98244
265006	05/10/2024 02:10	6	11.3	-5.19031	56.97334
265006	05/10/2024 08:14	7	10.7	-5.20327	56.92075
265006	05/10/2024 10:28	4	0.5	-5.20295	56.9218
265006	05/10/2024 20:59	6	8.5	-5.21013	56.92905
265006	05/10/2024 23:00	6	5.3	-5.20993	56.92949
265006	06/10/2024 00:47	5	3.3	-5.21044	56.92953
265006	06/10/2024 07:29	5	11.2	-5.1991	56.96211
265006	06/10/2024 09:54	6	4.7	-5.19464	56.96732
265006	06/10/2024 11:51	6	7.8	-5.19174	56.99421
265006	06/10/2024 16:13	8	11.9	-5.19742	56.99045
265006	06/10/2024 18:30	5	9.7	-5.197	56.99013
265006	06/10/2024 20:45	4	0.9	-5.19672	56.99054
265006	06/10/2024 23:32	4	9.2	-5.19925	56.9907
265006	07/10/2024 02:07	7	11.7	-5.19755	56.99054
265006	07/10/2024 03:29	4	1.3	-5.19786	56.98982
265006	07/10/2024 05:37	7	13.4	-5.19239	56.99231
265006	07/10/2024 07:44	7	13.7	-5.19012	56.99669
265006	07/10/2024 09:54	6	9.1	-5.1911	56.99611
265006	07/10/2024 11:57	5	13	-5.19711	56.99056
265006	07/10/2024 13:43	8	6.7	-5.19759	56.99031
265006	07/10/2024 15:44	5	5.4	-5.19762	56.99006
265006	07/10/2024 18:16	6	12.4	-5.19729	56.99047
265006	07/10/2024 19:22	4	21	-5.19619	56.99224
265006	07/10/2024 22:02	4	2.8	-5.19721	56.99013
265006	08/10/2024 02:45	5	15.8	-5.19393	56.99048
265006	08/10/2024 04:48	4	5.1	-5.19002	56.99607
265006	08/10/2024 06:47	4	0.3	-5.19115	56.99874
265006	08/10/2024 09:12	7	16.5	-5.18991	57.00046
265006	08/10/2024 10:38	6	10.3	-5.1901	57.00176
265006	08/10/2024 12:48	4	0.6	-5.19434	56.99347
265006	08/10/2024 15:21	7	7.9	-5.1973	56.99022
265006	08/10/2024 17:37	8	6.8	-5.19743	56.99014
265006	08/10/2024 19:58	4	3.3	-5.19967	56.9904
265006	08/10/2024 23:01	8	9.8	-5.19777	56.99024
265006	09/10/2024 01:29	4	29.2	-5.20384	56.98886
265006	09/10/2024 08:07	8	20.5	-5.18311	57.0085
265006	09/10/2024 10:07	4	10.2	-5.1868	57.00862
265006	09/10/2024 12:42	5	10.9	-5.19707	56.98638
265006	09/10/2024 14:33	8	11.4	-5.19867	56.99047
265006	09/10/2024 22:00	6	2.7	-5.19753	56.99052
265006	10/10/2024 00:22	7	11.4	-5.19717	56.99014
265006	10/10/2024 02:28	5	9.5	-5.19928	56.99017
265006	10/10/2024 08:44	7	15.1	-5.19443	56.99456
265006	10/10/2024 10:58	4	8.8	-5.19243	56.99559
265006	10/10/2024 13:03	5	1.2	-5.19466	56.99122
265006	10/10/2024 14:59	6	23.3	-5.19749	56.99011
265006	10/10/2024 17:01	4	5.4	-5.19754	56.99014
265006	10/10/2024 19:11	4	2	-5.19778	56.99039
265006	11/10/2024 02:28	6	6.9	-5.19743	56.99031
265006	11/10/2024 04:50	4	0.4	-5.19748	56.98969
265006	11/10/2024 06:48	4	5	-5.19549	56.98782
265006	11/10/2024 09:01	4	3.6	-5.19653	56.9838
265006	11/10/2024 13:01	5	5.1	-5.1973	56.97979
265006	11/10/2024 14:20	4	0.2	-5.20708	56.98427
265006	11/10/2024 16:39	4	5	-5.19986	56.98524
265006	11/10/2024 19:31	4	3.1	-5.19764	56.99052
265006	11/10/2024 21:38	4	0.4	-5.19771	56.99038
265006	12/10/2024 05:55	4	13.2	-5.20175	56.98455
265006	12/10/2024 08:09	5	9.9	-5.19475	56.98885
265006	12/10/2024 10:33	5	2.8	-5.19626	56.98748
265006	12/10/2024 13:11	7	7.6	-5.19722	56.99018
265006	12/10/2024 15:13	8	21	-5.19748	56.99051
265006	12/10/2024 17:36	6	29.7	-5.197	56.99039
265006	12/10/2024 23:15	8	15	-5.19774	56.99061
265006	13/10/2024 01:29	5	10.6	-5.19781	56.99005
265006	13/10/2024 03:40	5	14.1	-5.19586	56.98219
265006	13/10/2024 10:51	5	8.7	-5.19551	56.97803
265006	13/10/2024 12:56	7	21.7	-5.20082	56.97778
265006	13/10/2024 14:47	5	7	-5.19772	56.99051
265006	13/10/2024 16:49	5	6	-5.19744	56.99014
265006	13/10/2024 18:58	4	3.3	-5.19744	56.99029
265006	13/10/2024 20:59	4	1	-5.19774	56.99058
265006	14/10/2024 06:12	7	15.2	-5.20075	56.99961
265006	14/10/2024 08:30	5	8.9	-5.20547	57.00269
265006	14/10/2024 10:29	6	6.3	-5.20773	57.00051
265006	14/10/2024 12:38	6	23.7	-5.20615	56.98546
265006	14/10/2024 17:12	5	1.6	-5.19723	56.99186
265006	14/10/2024 19:00	4	0.4	-5.19756	56.99045
265006	14/10/2024 22:59	4	8.8	-5.19751	56.99085
265006	15/10/2024 01:48	6	10.7	-5.19753	56.99037
265006	15/10/2024 04:11	5	8.6	-5.19536	57.00052
265006	15/10/2024 06:15	8	16.1	-5.19475	57.00389
265006	15/10/2024 08:14	7	11.2	-5.19482	57.00621
265006	15/10/2024 09:38	4	5.2	-5.19381	57.00721
265006	15/10/2024 11:54	4	5.7	-5.19722	57.00202
265006	15/10/2024 15:54	4	6.3	-5.19896	56.99003
265006	15/10/2024 17:53	8	9.2	-5.19746	56.99029
265006	15/10/2024 20:54	5	0.6	-5.19738	56.9905
265006	15/10/2024 23:18	6	7.1	-5.19778	56.99106
265006	16/10/2024 01:44	6	27.7	-5.19753	56.99032
265006	16/10/2024 04:01	6	5.5	-5.19153	56.99632
265006	16/10/2024 05:51	7	10.4	-5.1903	56.99839
265006	16/10/2024 13:12	7	16.2	-5.19343	56.99262
265006	16/10/2024 15:13	6	18	-5.19765	56.99036
265006	16/10/2024 17:15	4	4.8	-5.19749	56.99038
265006	16/10/2024 21:23	4	3.7	-5.19713	56.99038
265006	16/10/2024 23:43	8	10.2	-5.19731	56.99033
265006	17/10/2024 01:53	5	4.6	-5.19743	56.99047
265006	17/10/2024 03:53	4	0.5	-5.19736	56.9895
265006	17/10/2024 23:55	6	11.8	-5.1975	56.99013
265006	18/10/2024 01:07	7	7	-5.19768	56.99043
265006	18/10/2024 07:53	5	5.5	-5.19106	56.99124
265006	18/10/2024 10:03	5	7.1	-5.19142	56.99286
265006	18/10/2024 12:07	6	10.5	-5.19124	56.99243
265006	18/10/2024 14:39	4	6.8	-5.19953	56.99082
265006	18/10/2024 21:59	4	0.5	-5.19805	56.99059
265006	19/10/2024 00:12	5	10.3	-5.19814	56.99044
265006	19/10/2024 02:16	5	19.6	-5.19717	56.98996
265006	19/10/2024 04:23	4	5.2	-5.19301	56.98812
265006	19/10/2024 06:36	6	5.8	-5.19273	56.99032
265006	19/10/2024 09:07	5	11.7	-5.19544	56.98926
265006	19/10/2024 11:13	4	1.5	-5.19433	56.98928
265006	19/10/2024 12:35	4	0.4	-5.19697	56.98871
265006	19/10/2024 14:27	5	5.4	-5.1976	56.99029
265006	19/10/2024 16:29	4	0.2	-5.19755	56.99079
265006	19/10/2024 18:28	6	3.9	-5.19789	56.99075
265006	20/10/2024 04:06	5	2.9	-5.19261	56.99307
265006	20/10/2024 06:28	6	16.2	-5.19074	56.99622
265006	20/10/2024 09:02	5	4.5	-5.19053	56.99729
265006	20/10/2024 10:28	4	0.6	-5.19057	56.99673
265006	20/10/2024 12:32	7	5.7	-5.19296	56.98988
265006	20/10/2024 15:12	6	5.7	-5.19784	56.99015
265006	20/10/2024 17:03	4	1.5	-5.19754	56.99011
265006	20/10/2024 23:20	4	2.4	-5.19701	56.9925
265006	21/10/2024 01:26	4	3.5	-5.19798	56.98989
265006	21/10/2024 03:25	5	8.7	-5.19747	56.98959
265006	21/10/2024 05:27	4	1.3	-5.1944	56.99308
265006	21/10/2024 14:11	4	6.2	-5.19771	56.98966
265006	22/10/2024 03:08	4	12.5	-5.19091	56.9927
265006	22/10/2024 07:57	4	24.4	-5.19529	57.0014
265006	22/10/2024 10:18	5	11.6	-5.1875	57.00008
265006	22/10/2024 11:45	7	13.3	-5.18656	56.9978
265006	22/10/2024 13:47	5	9.6	-5.19631	56.98985
265006	22/10/2024 16:02	8	16.7	-5.19754	56.99015
265006	22/10/2024 18:08	8	15	-5.19753	56.99012
265006	22/10/2024 20:12	7	5.9	-5.19729	56.99057
265006	22/10/2024 22:19	5	10	-5.19679	56.99046
265006	23/10/2024 00:32	6	4.5	-5.19775	56.99046
265006	23/10/2024 01:26	8	19.2	-5.19769	56.9901
265006	23/10/2024 03:21	6	8.9	-5.19731	56.98963
265006	23/10/2024 07:17	8	19.9	-5.19643	56.99811
265006	23/10/2024 09:01	6	15.8	-5.19248	57.00398
265006	23/10/2024 10:48	5	7.6	-5.18905	57.00515
265006	23/10/2024 13:16	6	3.7	-5.19014	57.00215
265006	23/10/2024 15:16	7	20	-5.19787	56.98979
265006	23/10/2024 17:23	7	6.3	-5.19745	56.98948
265006	23/10/2024 19:22	7	12.6	-5.19735	56.99053
265006	23/10/2024 21:21	6	16.1	-5.1974	56.99042
265006	23/10/2024 23:21	7	14.8	-5.19745	56.99027
265006	24/10/2024 01:19	7	16.8	-5.19774	56.99042
265006	24/10/2024 03:24	6	6.7	-5.19562	56.99447
265006	24/10/2024 05:36	6	6.5	-5.194	56.99811
265006	24/10/2024 09:33	6	8.1	-5.20146	57.00495
265006	24/10/2024 10:58	5	15.4	-5.20207	57.0044
265006	24/10/2024 12:35	8	12.9	-5.19896	56.99004
265006	24/10/2024 14:22	6	9.5	-5.1975	56.99026
265006	24/10/2024 19:10	4	2	-5.19754	56.99051
265006	24/10/2024 21:14	6	19.9	-5.19766	56.99062
265006	24/10/2024 23:19	7	11.4	-5.19761	56.99024
265006	25/10/2024 01:20	8	15.4	-5.19766	56.99064
265006	25/10/2024 03:46	5	6	-5.20204	57.00186
265006	25/10/2024 08:01	6	19.8	-5.20311	57.01134
265006	25/10/2024 10:03	5	7.4	-5.20432	57.01656
265006	25/10/2024 11:55	8	22.2	-5.2057	57.01914
265006	25/10/2024 13:47	7	12.8	-5.20139	56.99077
265006	25/10/2024 16:38	6	18688.4	-14.69263	58.98443
265006	25/10/2024 19:14	6	16.8	-5.19774	56.99012
265006	25/10/2024 20:54	4	15.2	-5.19631	56.99351
265006	25/10/2024 23:03	7	13.9	-5.19759	56.99029
265006	26/10/2024 01:12	5	8.7	-5.19774	56.99044
265006	26/10/2024 03:31	7	7.9	-5.19738	56.98981
265006	26/10/2024 12:23	5	5.4	-5.19461	56.99634
265006	26/10/2024 14:31	5	13.7	-5.1963	56.99032
265006	26/10/2024 16:30	7	3.7	-5.19701	56.99029
265006	26/10/2024 21:48	4	0.7	-5.19743	56.99055
265006	27/10/2024 00:47	4	0.7	-5.19747	56.99041
265006	27/10/2024 02:50	5	9.3	-5.19411	56.99218
265006	27/10/2024 05:17	4	11.9	-5.18831	56.99785
265006	27/10/2024 07:39	4	4.2	-5.18697	56.99984
265006	27/10/2024 10:08	4	5.7	-5.1901	56.99842
265006	27/10/2024 13:52	6	6.4	-5.19754	56.98984
265006	27/10/2024 18:50	5	10	-5.19774	56.99024
265006	27/10/2024 20:50	6	16.7	-5.19759	56.99041
265006	28/10/2024 01:44	5	10.6	-5.19817	56.99011
265006	28/10/2024 07:56	4	3.3	-5.20331	57.00369
265006	28/10/2024 09:50	4	7.5	-5.20412	57.00977
265006	28/10/2024 11:45	4	0.5	-5.20097	57.00899
265006	28/10/2024 13:48	8	20.3	-5.1977	56.99085
265006	28/10/2024 16:38	6	14.6	-5.19694	56.98996
265006	28/10/2024 21:38	5	9.7	-5.19726	56.99028
265006	28/10/2024 23:42	5	1.2	-5.1968	56.99057
265006	29/10/2024 01:49	4	1.3	-5.197	56.99181
265006	29/10/2024 03:56	8	17.9	-5.19582	57
265006	29/10/2024 06:32	7	17	-5.19756	57.00225
265006	29/10/2024 07:57	5	8.7	-5.20001	57.00234
265006	29/10/2024 10:03	6	11.7	-5.2016	57.00271
265006	29/10/2024 12:11	6	5.9	-5.20017	56.99524
265006	29/10/2024 14:11	4	0.3	-5.19775	56.99052
265006	29/10/2024 16:13	8	7	-5.19756	56.9902
265006	29/10/2024 20:21	7	2.2	-5.19761	56.99027
265006	29/10/2024 23:10	7	16.2	-5.19756	56.99053
265006	30/10/2024 01:03	6	2	-5.19751	56.99022
265006	30/10/2024 03:08	4	0.3	-5.20645	56.99165
265006	30/10/2024 04:46	7	9.7	-5.2073	57.00139
265006	30/10/2024 07:04	7	12.6	-5.21003	57.00032
265006	30/10/2024 08:35	6	18.6	-5.20994	56.99793
265006	30/10/2024 13:08	6	10.2	-5.20814	56.98601
265006	30/10/2024 15:17	8	21.6	-5.19763	56.99013
265006	30/10/2024 17:58	8	8.3	-5.19771	56.99029
265006	30/10/2024 20:31	4	6.7	-5.19847	56.99003
265006	31/10/2024 12:35	4	3.1	-5.20012	56.99522
265006	01/11/2024 02:41	6	4.1	-5.18907	56.99
265006	01/11/2024 04:56	5	2.3	-5.18645	56.99222
265006	01/11/2024 07:02	4	1.9	-5.18715	56.99111
265006	01/11/2024 08:34	4	0.8	-5.18605	56.98811
265006	01/11/2024 16:55	5	8.6	-5.19729	56.99041
265006	01/11/2024 22:23	4	7.9	-5.19701	56.98986
265006	02/11/2024 01:02	5	10.7	-5.19746	56.99049
265006	02/11/2024 05:27	6	7.1	-5.18592	56.9904
265006	02/11/2024 11:28	4	4.3	-5.18875	56.99318
265006	02/11/2024 13:56	4	2.4	-5.19853	56.99033
265006	02/11/2024 16:26	8	14.7	-5.19762	56.99064
265006	03/11/2024 01:56	6	13	-5.19764	56.99118
265006	03/11/2024 04:12	8	8.1	-5.20031	56.99711
265006	03/11/2024 06:28	6	17.7	-5.20312	56.99985
265006	03/11/2024 08:59	6	9.5	-5.20612	57.00049
265006	03/11/2024 11:00	4	2.6	-5.21231	56.99537
265006	03/11/2024 13:00	5	12.3	-5.19986	56.99039
265006	03/11/2024 14:47	7	21.1	-5.19688	56.9902
265006	03/11/2024 18:45	6	7	-5.19749	56.99053
265006	03/11/2024 21:44	5	18.8	-5.19423	56.98931
265006	04/11/2024 07:36	4	6.4	-5.1993	57.00897
265006	04/11/2024 10:06	5	1	-5.19855	57.02146
265006	04/11/2024 12:12	7	13.2	-5.19563	57.02249
265006	04/11/2024 13:56	5	9.7	-5.19706	57.00369
265006	04/11/2024 16:43	5	3.7	-5.1963	56.99188
265006	04/11/2024 19:10	5	1.3	-5.19666	56.99198
265006	04/11/2024 20:55	7	14.8	-5.19619	56.9925
265006	04/11/2024 23:35	5	13.5	-5.1962	56.99186
265006	05/11/2024 01:44	5	4.3	-5.19508	56.99445
265006	05/11/2024 04:23	7	6.7	-5.19117	57.002
265006	05/11/2024 09:01	6	14.8	-5.18354	57.01012
265006	05/11/2024 10:59	8	12.2	-5.18597	57.01266
265006	05/11/2024 12:53	5	6.8	-5.19192	57.00587
265006	05/11/2024 14:53	8	12	-5.19721	56.99049
265006	05/11/2024 17:23	5	7.9	-5.19719	56.99055
265006	05/11/2024 20:02	6	7.5	-5.19741	56.9901
265006	05/11/2024 22:53	6	7.4	-5.19741	56.99041
265006	06/11/2024 01:02	4	0.3	-5.19749	56.99045
265006	06/11/2024 03:09	6	7.3	-5.19749	56.98991
265006	06/11/2024 05:15	6	14.1	-5.19064	57.0061
265006	06/11/2024 09:43	7	16.1	-5.18689	57.01279
265006	06/11/2024 12:10	5	0.4	-5.18577	57.00954
265006	06/11/2024 13:49	7	17.8	-5.19796	56.99033
265006	06/11/2024 16:27	4	0.9	-5.19679	56.98994
265006	06/11/2024 19:24	5	12.2	-5.19752	56.99006
265006	06/11/2024 22:23	4	0.3	-5.19736	56.99017
265006	07/11/2024 01:16	4	0.2	-5.19716	56.98996
265006	07/11/2024 03:48	4	0.5	-5.19689	56.98943
265006	07/11/2024 06:04	5	13.3	-5.19694	56.99363
265006	07/11/2024 15:47	7	6.5	-5.19756	56.99027
265007	17/07/2024 14:09	7	16.3	-7.40385	72.46219
265007	20/07/2024 11:16	7	10.1	-7.34177	72.47542
265007	20/07/2024 13:00	6	13.2	-7.34265	72.47491
265007	20/07/2024 16:30	8	22.3	-7.34913	72.47427
265007	21/07/2024 00:00	8	10	-7.33994	72.47557
265007	21/07/2024 09:15	5	10.6	-7.34859	72.47466
265007	21/07/2024 11:36	6	19.7	-7.34961	72.47471
265007	21/07/2024 15:26	4	5.6	-7.34978	72.4757
265007	21/07/2024 17:31	7	19.9	-7.3489	72.47508
265007	21/07/2024 19:33	4	0.5	-7.34923	72.47475
265007	22/07/2024 04:31	4	0.6	-7.35119	72.47531
265007	22/07/2024 08:53	6	12.8	-7.34998	72.47484
265007	22/07/2024 10:43	7	19.7	-7.34929	72.47483
265007	22/07/2024 12:42	4	0.3	-7.34886	72.47532
265007	22/07/2024 14:55	5	17	-7.34879	72.4752
265007	22/07/2024 19:19	7	14.8	-7.35073	72.47569
[truncated: 2,043 more rows]
