# Supplementary material for: Records of compass heading for long-distance ocean migrators show mid-ocean reorientation
Source: Sci Adv. 2026 Jun 24;12(26):eaed8113. doi: 10.1126/sciadv.aed8113 (PMC13292924; doi:10.1126/sciadv.aed8113)
Supplement: Supplementary file 2 — Tables S1 and S2 [file sciadv.aed8113_tables_s1_and_s2.zip › sciadv.aed8113_table_s2.csv]

Table S2. Raw compass heading data (not corrected for declination) from satellite tracked green turtles. From "Hays et al. Novel records of compass heading for long-distance ocean migrators show mid-ocean re-orientation". Times in UTC.
Tag_ID	Date.Time.UTC	MagField	Heading	Dispersion
265002	13/07/2024 19:00		63.78	0.47
265002	13/07/2024 20:00		55.28	0.97
265002	13/07/2024 21:00		75.12	0.91
265002	13/07/2024 22:00		63.78	0.47
265002	13/07/2024 23:00		253.7	0.59
265002	14/07/2024 00:00		86.46	0.09
265002	14/07/2024 01:00		69.45	0.03
265002	14/07/2024 02:00		83.62	0.66
265002	14/07/2024 03:00		83.62	0.47
265002	14/07/2024 04:00		228.19	0.72
265002	14/07/2024 05:00		233.86	0.72
265002	14/07/2024 06:00		231.02	0.41
265002	14/07/2024 07:00		242.36	0.78
265002	14/07/2024 08:00		265.04	0.59
265002	14/07/2024 09:00		259.37	0.72
265002	14/07/2024 10:00		259.37	0.84
265002	14/07/2024 11:00		233.86	0.78
265002	14/07/2024 12:00		242.36	0.84
265002	14/07/2024 13:00		171.5	0.22
265002	14/07/2024 14:00		55.28	0.91
265002	14/07/2024 15:00		313.23	0.47
265002	14/07/2024 16:00		321.73	0.53
265002	14/07/2024 17:00		89.29	0.28
265002	14/07/2024 18:00		69.45	0.84
265002	14/07/2024 19:00		83.62	0.84
265002	14/07/2024 20:00		86.46	0.91
265002	14/07/2024 21:00		231.02	0.47
265002	14/07/2024 22:00		253.7	0.41
265002	14/07/2024 23:00		168.66	0.28
265002	15/07/2024 00:00		58.11	0.16
265002	15/07/2024 01:00		77.95	0.59
265002	15/07/2024 02:00		72.28	0.78
265002	15/07/2024 03:00		83.62	0.72
265002	15/07/2024 04:00		225.35	0.28
265002	16/07/2024 15:00		94.96	0.34
265002	16/07/2024 16:00		66.61	0.28
265002	16/07/2024 17:00		123.31	0.34
265002	16/07/2024 18:00		77.95	0.09
265002	16/07/2024 19:00		123.31	0.16
265002	16/07/2024 20:00		89.29	0.22
265002	16/07/2024 21:00		41.1	0.28
265002	16/07/2024 22:00		94.96	0.28
265002	16/07/2024 23:00		248.03	0.84
265002	17/07/2024 00:00		324.57	0.09
265002	17/07/2024 01:00		245.2	0.66
265002	17/07/2024 02:00		259.37	0.72
265002	17/07/2024 03:00		321.73	0.03
265002	17/07/2024 04:00		265.04	0.72
265002	17/07/2024 05:00		35.43	0.09
265002	17/07/2024 06:00		253.7	0.47
265002	17/07/2024 07:00		94.96	0.22
265002	17/07/2024 08:00		77.95	0.34
265002	17/07/2024 09:00		55.28	0.84
265002	17/07/2024 10:00		63.78	0.53
265002	17/07/2024 11:00		245.2	0.53
265002	17/07/2024 12:00		75.12	0.28
265002	17/07/2024 13:00		97.8	0.28
265002	17/07/2024 14:00		145.98	0.22
265002	17/07/2024 15:00		180	0.16
265002	17/07/2024 16:00		194.17	0.28
265002	17/07/2024 17:00		63.78	0.47
265002	17/07/2024 18:00		106.3	0.34
265002	17/07/2024 19:00		222.52	0.59
265002	17/07/2024 20:00		160.16	0.09
265002	17/07/2024 21:00		245.2	0.03
265002	17/07/2024 22:00		75.12	0.66
265002	17/07/2024 23:00		60.94	0.66
265002	18/07/2024 00:00		46.77	0.53
265002	18/07/2024 01:00		236.69	0.72
265002	18/07/2024 02:00		231.02	0.84
265002	18/07/2024 03:00		233.86	0.97
265002	18/07/2024 04:00		228.19	0.84
265002	18/07/2024 05:00		216.85	0.66
265002	18/07/2024 06:00		174.33	0.41
265002	18/07/2024 07:00		202.68	0.72
265002	18/07/2024 08:00		143.15	0.16
265002	18/07/2024 09:00		38.27	0.78
265002	18/07/2024 10:00		72.28	0.72
265002	18/07/2024 11:00		52.44	0.72
265002	18/07/2024 12:00		80.79	0.59
265002	18/07/2024 13:00		63.78	0.59
265002	18/07/2024 14:00		89.29	0.16
265002	18/07/2024 15:00		222.52	0.59
265002	18/07/2024 16:00		66.61	0.66
265002	18/07/2024 17:00		151.65	0.09
265002	19/07/2024 11:00		208.35	0.66
265002	19/07/2024 12:00		177.17	0.09
265002	19/07/2024 13:00		58.11	0.72
265002	19/07/2024 14:00		66.61	0.84
265002	19/07/2024 15:00		86.46	0.47
265002	19/07/2024 16:00		60.94	0.47
265002	19/07/2024 17:00		75.12	0.72
265002	19/07/2024 18:00		233.86	0.47
265002	19/07/2024 19:00		191.34	0.22
265002	19/07/2024 20:00		69.45	0.34
265002	19/07/2024 21:00		214.02	0.34
265002	19/07/2024 22:00		205.51	0.47
265002	19/07/2024 23:00		94.96	0.53
265002	20/07/2024 00:00		80.79	0.53
265002	20/07/2024 01:00		216.85	0.59
265002	20/07/2024 02:00		219.69	0.66
265002	20/07/2024 03:00		197.01	0.59
265002	20/07/2024 04:00		58.11	0.47
265002	20/07/2024 05:00		199.84	0.34
265002	20/07/2024 06:00		191.34	0.28
265002	20/07/2024 07:00		55.28	0.22
265002	20/07/2024 08:00		160.16	0.16
265002	20/07/2024 09:00		66.61	0.41
265002	20/07/2024 10:00		60.94	0.41
265002	20/07/2024 11:00		83.62	0.22
265002	20/07/2024 12:00		202.68	0.22
265002	20/07/2024 13:00		55.28	0.78
265002	20/07/2024 14:00		52.44	0.59
265002	20/07/2024 15:00		77.95	0.41
265002	20/07/2024 16:00		160.16	0.28
265002	20/07/2024 17:00		117.64	0.22
265002	20/07/2024 18:00		194.17	0.53
265002	20/07/2024 19:00		191.34	0.34
265002	20/07/2024 20:00		242.36	0.28
265002	20/07/2024 21:00		83.62	0.34
265002	20/07/2024 22:00		205.51	0.22
265002	20/07/2024 23:00		199.84	0.59
265002	21/07/2024 00:00		52.44	0.47
265002	21/07/2024 01:00		219.69	0.66
265002	21/07/2024 02:00		140.31	0.22
265002	21/07/2024 03:00		103.46	0.28
265002	21/07/2024 04:00		205.51	0.66
265002	21/07/2024 05:00		194.17	0.47
265002	21/07/2024 06:00		58.11	0.34
265002	21/07/2024 07:00		58.11	0.53
265002	21/07/2024 08:00		208.35	0.47
265002	21/07/2024 09:00		58.11	0.34
265002	21/07/2024 10:00		58.11	0.66
265002	21/07/2024 11:00		66.61	0.28
265002	21/07/2024 12:00		55.28	0.59
265002	21/07/2024 13:00		58.11	0.72
265002	23/07/2024 17:00		72.28	0.66
265002	23/07/2024 18:00		75.12	0.41
265002	23/07/2024 19:00		97.8	0.34
265002	23/07/2024 20:00		236.69	0.34
265002	23/07/2024 21:00		148.82	0.09
265002	23/07/2024 22:00		231.02	0.47
265002	23/07/2024 23:00		228.19	0.53
265002	24/07/2024 00:00		92.13	0.41
265002	24/07/2024 01:00		233.86	0.59
265002	24/07/2024 02:00		228.19	0.91
265002	24/07/2024 03:00		202.68	0.59
265002	24/07/2024 04:00		114.8	0.22
265002	24/07/2024 05:00		171.5	0.16
265002	24/07/2024 06:00		117.64	0.28
265002	24/07/2024 07:00		106.3	0.34
265002	24/07/2024 08:00		177.17	0.28
265002	24/07/2024 09:00		160.16	0.16
265002	26/07/2024 13:00		43.94	0.72
265002	26/07/2024 14:00		43.94	0.97
265002	26/07/2024 15:00		38.27	0.78
265002	26/07/2024 16:00		38.27	0.91
265002	26/07/2024 17:00		43.94	0.84
265002	26/07/2024 18:00		52.44	0.91
265002	26/07/2024 19:00		60.94	0.72
265002	26/07/2024 20:00		52.44	0.72
265002	26/07/2024 21:00		35.43	0.53
265002	26/07/2024 22:00		60.94	0.66
265002	26/07/2024 23:00		15.59	0.34
265002	27/07/2024 00:00		231.02	0.66
265002	27/07/2024 01:00		245.2	0.84
265002	27/07/2024 02:00		242.36	0.91
265002	27/07/2024 03:00		228.19	0.84
265002	27/07/2024 04:00		199.84	0.66
265002	27/07/2024 05:00		219.69	0.41
265002	27/07/2024 23:00		228.19	0.91
265002	28/07/2024 00:00		225.35	0.84
265002	28/07/2024 01:00		214.02	0.53
265002	28/07/2024 02:00		66.61	0.59
265002	28/07/2024 03:00		208.35	0.41
265002	28/07/2024 04:00		233.86	0.91
265002	28/07/2024 05:00		225.35	0.91
265002	28/07/2024 06:00		208.35	0.84
265002	28/07/2024 07:00		205.51	0.66
265002	28/07/2024 08:00		32.6	0.84
265002	28/07/2024 09:00		41.1	0.66
265002	28/07/2024 10:00		194.17	0.72
265002	28/07/2024 11:00		32.6	0.16
265002	28/07/2024 12:00		211.18	0.72
265002	28/07/2024 13:00		29.76	0.78
265002	28/07/2024 14:00		313.23	0.72
265002	28/07/2024 15:00		304.72	0.97
265002	30/07/2024 02:00		222.52	0.91
265002	30/07/2024 03:00		214.02	0.59
265002	30/07/2024 04:00		211.18	0.66
265002	30/07/2024 05:00		49.61	0.59
265002	30/07/2024 06:00		58.11	0.78
265002	30/07/2024 07:00		55.28	0.78
265002	30/07/2024 08:00		83.62	0.28
265002	30/07/2024 09:00		148.82	0.28
265002	30/07/2024 10:00		151.65	0.22
265002	30/07/2024 11:00		180	0.16
265002	30/07/2024 12:00		174.33	0.28
265002	30/07/2024 13:00		83.62	0.22
265002	30/07/2024 14:00		49.61	0.84
265002	30/07/2024 15:00		177.17	0.22
265002	30/07/2024 16:00		225.35	0.22
265002	30/07/2024 17:00		165.83	0.22
265002	30/07/2024 18:00		140.31	0.28
265002	31/07/2024 12:00		197.01	0.16
265002	31/07/2024 13:00		83.62	0.34
265002	31/07/2024 14:00		202.68	0.28
265002	31/07/2024 15:00		208.35	0.59
265002	31/07/2024 16:00		49.61	0.47
265002	31/07/2024 17:00		89.29	0.28
265002	31/07/2024 18:00		75.12	0.41
265002	31/07/2024 19:00		157.32	0.16
265002	31/07/2024 20:00		157.32	0.16
265002	31/07/2024 21:00		197.01	0.47
265002	31/07/2024 22:00		69.45	0.53
265002	31/07/2024 23:00		185.67	0.28
265002	01/08/2024 00:00		202.68	0.66
265002	01/08/2024 01:00		214.02	0.78
265002	01/08/2024 02:00		197.01	0.78
265002	01/08/2024 03:00		140.31	0.28
265002	01/08/2024 04:00		225.35	0.66
265002	01/08/2024 22:00		114.8	0.16
265002	01/08/2024 23:00		191.34	0.28
265002	02/08/2024 00:00		208.35	0.78
265002	02/08/2024 01:00		214.02	0.91
265002	02/08/2024 02:00		197.01	0.53
265002	02/08/2024 03:00		222.52	0.41
265002	02/08/2024 04:00		162.99	0.34
265002	02/08/2024 05:00		151.65	0.22
265002	02/08/2024 06:00		202.68	0.91
265002	02/08/2024 07:00		214.02	0.91
265002	02/08/2024 08:00		41.1	0.53
265002	02/08/2024 09:00		43.94	0.84
265002	02/08/2024 10:00		89.29	0.34
265002	02/08/2024 11:00		46.77	0.78
265002	02/08/2024 12:00		43.94	0.91
265002	02/08/2024 13:00		41.1	0.91
265002	02/08/2024 14:00		58.11	0.84
265002	03/08/2024 08:00		111.97	0.16
265002	03/08/2024 09:00		228.19	0.22
265002	03/08/2024 10:00		72.28	0.59
265002	03/08/2024 11:00		75.12	0.72
265002	03/08/2024 12:00		77.95	0.41
265002	03/08/2024 13:00		236.69	0.59
265002	03/08/2024 14:00		66.61	0.84
265002	03/08/2024 15:00		66.61	0.72
265002	03/08/2024 16:00		72.28	0.84
265002	03/08/2024 17:00		75.12	0.91
265002	03/08/2024 18:00		83.62	0.91
265002	03/08/2024 19:00		77.95	0.97
265002	03/08/2024 20:00		55.28	0.72
265002	03/08/2024 21:00		233.86	0.22
265002	03/08/2024 22:00		256.54	0.34
265002	03/08/2024 23:00		233.86	0.22
265002	04/08/2024 00:00		97.8	0.09
265002	06/08/2024 21:00		231.02	0.84
265002	06/08/2024 22:00		231.02	0.53
265002	06/08/2024 23:00		214.02	0.47
265002	07/08/2024 00:00		97.8	0.28
265002	07/08/2024 01:00		86.46	0.53
265002	07/08/2024 02:00		86.46	0.09
265002	07/08/2024 03:00		83.62	0.28
265002	07/08/2024 04:00		60.94	0.41
265002	07/08/2024 05:00		72.28	0.41
265002	07/08/2024 06:00		106.3	0.28
265002	07/08/2024 07:00		214.02	0.53
265002	07/08/2024 08:00		199.84	0.53
265002	07/08/2024 09:00		188.5	0.28
265002	07/08/2024 10:00		219.69	0.53
265002	07/08/2024 11:00		168.66	0.22
265002	07/08/2024 12:00		225.35	0.28
265002	07/08/2024 13:00		97.8	0.09
265002	11/08/2024 20:00		228.19	0.53
265002	11/08/2024 21:00		245.2	0.47
265002	11/08/2024 22:00		205.51	0.41
265002	11/08/2024 23:00		233.86	0.78
265002	12/08/2024 00:00		219.69	0.72
265002	12/08/2024 01:00		233.86	0.91
265002	12/08/2024 02:00		231.02	0.91
265002	12/08/2024 03:00		228.19	0.84
265002	12/08/2024 04:00		208.35	0.91
265002	12/08/2024 05:00		208.35	0.78
265002	12/08/2024 06:00		242.36	0.09
265002	12/08/2024 07:00		52.44	0.59
265002	12/08/2024 08:00		55.28	0.91
265002	12/08/2024 09:00		52.44	0.78
265002	12/08/2024 10:00		77.95	0.47
265002	12/08/2024 11:00		236.69	0.53
265002	12/08/2024 12:00		350.08	0.41
265002	13/08/2024 06:00		77.95	0.78
265002	13/08/2024 07:00		86.46	0.66
265002	13/08/2024 08:00		86.46	0.28
265002	13/08/2024 09:00		233.86	0.72
265002	13/08/2024 10:00		233.86	0.53
265002	13/08/2024 11:00		86.46	0.53
265002	13/08/2024 12:00		111.97	0.28
265002	13/08/2024 13:00		239.53	0.91
265002	13/08/2024 14:00		242.36	0.97
265002	13/08/2024 15:00		236.69	0.91
265002	13/08/2024 16:00		236.69	0.41
265002	13/08/2024 17:00		242.36	0.78
265002	13/08/2024 18:00		208.35	0.59
265002	13/08/2024 19:00		131.81	0.03
265002	13/08/2024 20:00		114.8	0.47
265002	13/08/2024 21:00		222.52	0.09
265002	13/08/2024 22:00		75.12	0.34
265002	14/08/2024 16:00		205.51	0.78
265002	14/08/2024 17:00		194.17	0.72
265002	14/08/2024 18:00		123.31	0.34
265002	14/08/2024 19:00		191.34	0.84
265002	14/08/2024 20:00		109.13	0.28
265002	14/08/2024 21:00		94.96	0.41
265002	14/08/2024 22:00		43.94	0.91
265002	14/08/2024 23:00		188.5	0.47
265002	15/08/2024 00:00		151.65	0.41
265002	15/08/2024 01:00		109.13	0.47
265002	15/08/2024 02:00		197.01	0.72
265002	15/08/2024 03:00		222.52	0.84
265002	15/08/2024 04:00		188.5	0.53
265002	15/08/2024 05:00		35.43	0.53
265002	15/08/2024 06:00		52.44	0.91
265002	15/08/2024 07:00		46.77	0.91
265002	15/08/2024 08:00		43.94	0.97
265002	16/08/2024 02:00		75.12	0.16
265002	16/08/2024 03:00		46.77	0.28
265002	16/08/2024 04:00		109.13	0.28
265002	16/08/2024 05:00		77.95	0.72
265002	16/08/2024 06:00		83.62	0.41
265002	16/08/2024 07:00		236.69	0.53
265002	16/08/2024 08:00		231.02	0.78
265002	16/08/2024 09:00		228.19	0.91
265002	16/08/2024 10:00		219.69	0.91
265002	16/08/2024 11:00		188.5	0.72
265002	16/08/2024 12:00		182.83	0.22
265002	16/08/2024 13:00		180	0.41
265002	16/08/2024 14:00		154.49	0.34
265002	16/08/2024 15:00		168.66	0.47
265002	16/08/2024 16:00		117.64	0.34
265002	16/08/2024 17:00		148.82	0.41
265002	16/08/2024 18:00		202.68	0.91
265002	16/08/2024 19:00		191.34	0.84
265002	16/08/2024 20:00		151.65	0.47
265002	16/08/2024 21:00		109.13	0.41
265002	16/08/2024 22:00		46.77	0.91
265002	16/08/2024 23:00		46.77	0.84
265002	17/08/2024 00:00		52.44	0.59
265002	17/08/2024 01:00		151.65	0.28
265002	17/08/2024 02:00		75.12	0.47
265002	17/08/2024 03:00		49.61	0.84
265002	17/08/2024 04:00		43.94	0.91
265002	17/08/2024 05:00		43.94	0.66
265002	17/08/2024 06:00		58.11	0.72
265002	17/08/2024 07:00		72.28	0.53
265002	17/08/2024 08:00		58.11	0.84
265002	17/08/2024 09:00		43.94	0.78
265002	17/08/2024 10:00		83.62	0.59
265002	17/08/2024 11:00		114.8	0.47
265002	18/08/2024 22:00		188.5	0.47
265002	18/08/2024 23:00		197.01	0.66
265002	19/08/2024 00:00		191.34	0.72
265002	19/08/2024 01:00		225.35	0.66
265002	19/08/2024 02:00		66.61	0.16
265002	19/08/2024 03:00		49.61	0.09
265002	19/08/2024 04:00		197.01	0.22
265002	19/08/2024 05:00		188.5	0.53
265002	19/08/2024 06:00		100.63	0.22
265002	19/08/2024 07:00		162.99	0.34
265002	19/08/2024 08:00		137.48	0.28
265002	19/08/2024 09:00		75.12	0.53
265002	19/08/2024 10:00		180	0.53
265002	19/08/2024 11:00		46.77	0.66
265002	19/08/2024 12:00		41.1	0.84
265002	19/08/2024 13:00		55.28	0.59
265002	19/08/2024 14:00		205.51	0.78
265002	19/08/2024 15:00		188.5	0.47
265002	19/08/2024 16:00		35.43	0.47
265002	19/08/2024 17:00		182.83	0.66
265002	19/08/2024 18:00		140.31	0.09
265002	19/08/2024 19:00		211.18	0.78
265002	19/08/2024 20:00		211.18	0.41
265002	19/08/2024 21:00		55.28	0.16
265002	19/08/2024 22:00		211.18	0.84
265002	19/08/2024 23:00		168.66	0.22
265002	20/08/2024 00:00		205.51	0.66
265002	20/08/2024 01:00		191.34	0.34
265002	20/08/2024 02:00		41.1	0.84
265002	20/08/2024 03:00		134.65	0.28
265002	20/08/2024 04:00		194.17	0.41
265002	20/08/2024 05:00		137.48	0.22
265002	20/08/2024 06:00		188.5	0.66
265002	20/08/2024 07:00		157.32	0.41
265002	20/08/2024 08:00		182.83	0.72
265002	20/08/2024 09:00		180	0.47
265002	20/08/2024 10:00		333.07	0.41
265002	20/08/2024 11:00		211.18	0.66
265002	20/08/2024 12:00		35.43	0.66
265002	20/08/2024 13:00		38.27	0.53
265002	20/08/2024 14:00		194.17	0.28
265002	20/08/2024 15:00		194.17	0.09
265002	20/08/2024 16:00		188.5	0.41
265002	20/08/2024 17:00		205.51	0.47
265002	20/08/2024 18:00		205.51	0.28
265002	20/08/2024 19:00		134.65	0.09
265002	20/08/2024 20:00		97.8	0.22
265002	20/08/2024 21:00		106.3	0.16
265002	20/08/2024 22:00		97.8	0.09
265002	20/08/2024 23:00		191.34	0.34
265002	21/08/2024 00:00		222.52	0.34
265002	21/08/2024 01:00		32.6	0.78
265002	21/08/2024 02:00		35.43	0.78
265002	21/08/2024 03:00		41.1	0.66
265002	21/08/2024 04:00		55.28	0.16
265002	21/08/2024 05:00		72.28	0.03
265002	21/08/2024 06:00		151.65	0.34
265002	21/08/2024 07:00		46.77	0.41
265002	21/08/2024 08:00		46.77	0.47
265002	21/08/2024 09:00		168.66	0.22
265002	21/08/2024 10:00		43.94	0.47
265002	21/08/2024 11:00		7.09	0.34
265002	21/08/2024 12:00		157.32	0.22
265002	21/08/2024 13:00		83.62	0.09
265002	21/08/2024 14:00		92.13	0.16
265002	21/08/2024 15:00		60.94	0.28
265002	21/08/2024 16:00		180	0.28
265002	21/08/2024 17:00		194.17	0.72
265002	26/08/2024 00:00		83.62	0.47
265002	26/08/2024 01:00		52.44	0.34
265002	26/08/2024 02:00		185.67	0.22
265002	26/08/2024 03:00		157.32	0.03
265002	26/08/2024 04:00		231.02	0.72
265002	26/08/2024 05:00		194.17	0.91
265002	26/08/2024 06:00		165.83	0.97
265002	26/08/2024 07:00		134.65	0.84
265002	26/08/2024 08:00		182.83	0.78
265002	26/08/2024 09:00		228.19	0.84
265002	26/08/2024 10:00		245.2	0.97
265002	26/08/2024 11:00		216.85	0.91
265002	26/08/2024 12:00		197.01	0.53
265002	26/08/2024 13:00		202.68	0.34
265002	26/08/2024 14:00		205.51	0.66
265002	26/08/2024 15:00		228.19	0.97
265002	26/08/2024 16:00		270.71	0.78
265002	30/08/2024 23:00		256.54	0.97
265002	31/08/2024 00:00		265.04	0.97
265002	31/08/2024 01:00		256.54	0.97
265002	31/08/2024 02:00		253.7	0.97
265002	31/08/2024 03:00		253.7	0.97
265002	31/08/2024 04:00		248.03	0.97
265002	31/08/2024 05:00		248.03	0.97
265002	31/08/2024 06:00		248.03	0.97
265002	31/08/2024 07:00		256.54	0.97
265002	31/08/2024 08:00		267.87	0.97
265002	31/08/2024 09:00		265.04	0.97
265002	31/08/2024 10:00		265.04	0.97
265002	31/08/2024 11:00		262.2	0.97
265002	31/08/2024 12:00		265.04	0.97
265002	31/08/2024 13:00		256.54	0.97
265002	31/08/2024 14:00		253.7	0.97
265002	31/08/2024 15:00		265.04	0.97
265002	01/09/2024 09:00		253.7	0.91
265002	01/09/2024 10:00		262.2	0.97
265002	01/09/2024 11:00		265.04	0.91
265002	01/09/2024 12:00		265.04	0.59
265002	01/09/2024 13:00		250.87	0.97
265002	01/09/2024 14:00		256.54	0.97
265002	01/09/2024 15:00		259.37	0.97
265002	01/09/2024 16:00		265.04	0.97
265002	01/09/2024 17:00		262.2	0.97
265002	01/09/2024 18:00		265.04	0.97
265002	01/09/2024 19:00		270.71	0.97
265002	01/09/2024 20:00		262.2	0.97
265002	01/09/2024 21:00		267.87	0.97
265002	01/09/2024 22:00		270.71	0.97
265002	01/09/2024 23:00		270.71	0.97
265002	02/09/2024 00:00		270.71	0.97
265002	02/09/2024 01:00		262.2	0.91
265002	02/09/2024 19:00		273.54	0.97
265002	02/09/2024 20:00		276.38	0.97
265002	02/09/2024 21:00		279.21	0.97
265002	02/09/2024 22:00		279.21	0.97
265002	02/09/2024 23:00		282.05	0.97
265002	03/09/2024 00:00		284.88	0.97
265002	03/09/2024 01:00		279.21	0.97
265002	03/09/2024 02:00		276.38	0.97
265002	03/09/2024 03:00		276.38	0.97
265002	03/09/2024 04:00		293.39	0.66
265002	03/09/2024 05:00		316.06	0.34
265002	03/09/2024 06:00		318.9	0.41
265002	03/09/2024 07:00		316.06	0.34
265002	03/09/2024 08:00		304.72	0.41
265002	03/09/2024 09:00		313.23	0.41
265002	03/09/2024 10:00		307.56	0.53
265002	03/09/2024 11:00		321.73	0.16
265002	03/09/2024 12:00		293.39	0.91
265002	03/09/2024 13:00		262.2	0.91
265002	03/09/2024 14:00		267.87	0.97
265002	03/09/2024 15:00		262.2	0.97
265002	03/09/2024 16:00		262.2	0.97
265002	03/09/2024 17:00		267.87	0.97
265002	03/09/2024 18:00		270.71	0.97
265002	03/09/2024 19:00		270.71	0.97
265002	03/09/2024 20:00		267.87	0.97
265002	03/09/2024 21:00		267.87	0.97
265002	03/09/2024 22:00		270.71	0.97
265002	03/09/2024 23:00		265.04	0.97
265002	04/09/2024 00:00		267.87	0.97
265002	04/09/2024 01:00		256.54	0.97
265002	04/09/2024 02:00		256.54	0.97
265002	04/09/2024 03:00		250.87	0.97
265002	04/09/2024 04:00		256.54	0.97
265002	07/09/2024 18:00		267.87	0.97
265002	07/09/2024 19:00		265.04	0.97
265002	07/09/2024 20:00		267.87	0.97
265002	07/09/2024 21:00		267.87	0.97
265002	07/09/2024 22:00		267.87	0.97
265002	07/09/2024 23:00		262.2	0.97
265002	08/09/2024 00:00		262.2	0.97
265002	08/09/2024 01:00		262.2	0.97
265002	08/09/2024 02:00		262.2	0.97
265002	08/09/2024 03:00		267.87	0.97
265002	08/09/2024 04:00		265.04	0.97
265002	08/09/2024 05:00		267.87	0.97
265002	08/09/2024 06:00		267.87	0.97
265002	08/09/2024 07:00		265.04	0.97
265002	08/09/2024 08:00		273.54	0.97
265002	08/09/2024 09:00		267.87	0.97
265002	08/09/2024 10:00		290.55	0.47
265002	08/09/2024 11:00		265.04	0.97
265002	08/09/2024 12:00		262.2	0.97
265002	08/09/2024 13:00		256.54	0.84
265002	08/09/2024 14:00		262.2	0.97
265002	08/09/2024 15:00		270.71	0.97
265002	08/09/2024 16:00		265.04	0.97
265002	08/09/2024 17:00		270.71	0.97
265002	08/09/2024 18:00		267.87	0.97
265002	08/09/2024 19:00		265.04	0.97
265002	08/09/2024 20:00		270.71	0.97
265002	08/09/2024 21:00		270.71	0.97
265002	08/09/2024 22:00		273.54	0.97
265002	08/09/2024 23:00		262.2	0.97
265002	09/09/2024 00:00		262.2	0.97
265002	09/09/2024 01:00		273.54	0.66
265002	09/09/2024 02:00		321.73	0.16
265002	09/09/2024 03:00		307.56	0.16
265002	09/09/2024 21:00		276.38	0.97
265002	09/09/2024 22:00		287.72	0.91
265002	09/09/2024 23:00		296.22	0.91
265002	10/09/2024 00:00		296.22	0.91
265002	10/09/2024 01:00		284.88	0.91
265002	10/09/2024 02:00		296.22	0.91
265002	10/09/2024 03:00		310.39	0.91
265002	10/09/2024 04:00		299.06	0.97
265002	10/09/2024 05:00		296.22	0.97
265002	10/09/2024 06:00		287.72	0.97
265002	10/09/2024 07:00		293.39	0.97
265002	10/09/2024 08:00		304.72	0.97
265002	10/09/2024 09:00		318.9	0.97
265002	10/09/2024 10:00		321.73	0.97
265002	10/09/2024 11:00		316.06	0.97
265002	10/09/2024 12:00		316.06	0.97
265002	10/09/2024 13:00		321.73	0.91
265002	12/09/2024 00:00		1.42	0.91
265002	12/09/2024 01:00		1.42	0.97
265002	12/09/2024 02:00		355.75	0.97
265002	12/09/2024 03:00		344.41	0.91
265002	12/09/2024 04:00		338.74	0.97
265002	12/09/2024 05:00		330.24	0.97
265002	12/09/2024 06:00		335.91	0.97
265002	12/09/2024 07:00		335.91	0.97
265002	12/09/2024 08:00		338.74	0.97
265002	12/09/2024 09:00		330.24	0.97
265002	12/09/2024 10:00		330.24	0.97
265002	12/09/2024 11:00		327.4	0.97
265002	12/09/2024 12:00		333.07	0.97
265002	12/09/2024 13:00		310.39	0.91
265002	12/09/2024 14:00		304.72	0.97
265002	12/09/2024 15:00		316.06	0.97
265002	12/09/2024 16:00		318.9	0.97
265002	14/09/2024 20:00		273.54	0.97
265002	14/09/2024 21:00		270.71	0.91
265002	14/09/2024 22:00		279.21	0.97
265002	14/09/2024 23:00		279.21	0.97
265002	15/09/2024 00:00		282.05	0.97
265002	15/09/2024 01:00		276.38	0.91
265002	15/09/2024 02:00		276.38	0.97
265002	15/09/2024 03:00		279.21	0.97
265002	15/09/2024 04:00		282.05	0.97
265002	15/09/2024 05:00		273.54	0.97
265002	15/09/2024 06:00		279.21	0.97
265002	15/09/2024 07:00		276.38	0.97
265002	15/09/2024 08:00		282.05	0.97
265002	15/09/2024 09:00		287.72	0.97
265002	15/09/2024 10:00		284.88	0.97
265002	15/09/2024 11:00		282.05	0.97
265002	15/09/2024 12:00		284.88	0.97
265002	15/09/2024 13:00		276.38	0.97
265002	15/09/2024 14:00		276.38	0.91
265002	15/09/2024 15:00		282.05	0.53
265002	15/09/2024 16:00		290.55	0.84
265002	15/09/2024 17:00		287.72	0.97
265002	15/09/2024 18:00		284.88	0.97
265002	15/09/2024 19:00		279.21	0.97
265002	15/09/2024 20:00		273.54	0.97
265002	15/09/2024 21:00		273.54	0.97
265002	15/09/2024 22:00		276.38	0.91
265002	15/09/2024 23:00		284.88	0.91
265002	16/09/2024 00:00		293.39	0.97
265002	16/09/2024 01:00		301.89	0.91
265002	16/09/2024 02:00		290.55	0.91
265002	16/09/2024 03:00		276.38	0.97
265002	16/09/2024 04:00		282.05	0.97
265002	16/09/2024 05:00		276.38	0.97
265002	18/09/2024 09:00		330.24	0.97
265002	18/09/2024 10:00		327.4	0.97
265002	18/09/2024 11:00		327.4	0.66
265002	18/09/2024 12:00		316.06	0.97
265002	18/09/2024 13:00		301.89	0.91
265002	18/09/2024 14:00		279.21	0.09
265002	18/09/2024 15:00		307.56	0.97
265002	18/09/2024 16:00		313.23	0.97
265002	18/09/2024 17:00		313.23	0.97
265002	18/09/2024 18:00		307.56	0.97
265002	18/09/2024 19:00		313.23	0.97
265002	18/09/2024 20:00		318.9	0.97
265002	18/09/2024 21:00		318.9	0.97
265002	18/09/2024 22:00		310.39	0.97
265002	18/09/2024 23:00		304.72	0.97
265002	19/09/2024 00:00		301.89	0.97
265002	19/09/2024 01:00		296.22	0.97
265002	19/09/2024 19:00		333.07	0.97
265002	19/09/2024 20:00		330.24	0.97
265002	19/09/2024 21:00		333.07	0.97
265002	19/09/2024 22:00		327.4	0.97
265002	19/09/2024 23:00		330.24	0.97
265002	20/09/2024 00:00		327.4	0.97
265002	20/09/2024 01:00		324.57	0.97
265002	20/09/2024 02:00		324.57	0.91
265002	20/09/2024 03:00		330.24	0.91
265002	20/09/2024 04:00		327.4	0.97
265002	20/09/2024 05:00		330.24	0.97
265002	20/09/2024 06:00		327.4	0.97
265002	20/09/2024 07:00		335.91	0.97
265002	20/09/2024 08:00		338.74	0.97
265002	20/09/2024 09:00		341.57	0.97
265002	20/09/2024 10:00		341.57	0.97
265002	20/09/2024 11:00		330.24	0.97
265002	24/09/2024 18:00		333.07	0.28
265002	24/09/2024 19:00		341.57	0.59
265002	24/09/2024 20:00		134.65	0.66
265002	24/09/2024 21:00		151.65	0.47
265002	24/09/2024 22:00		182.83	0.28
265002	24/09/2024 23:00		75.12	0.41
265002	25/09/2024 00:00		77.95	0.53
265002	25/09/2024 01:00		145.98	0.53
265002	25/09/2024 02:00		77.95	0.78
265002	25/09/2024 03:00		83.62	0.28
265002	25/09/2024 04:00		296.22	0.53
265002	25/09/2024 05:00		307.56	0.78
265002	25/09/2024 06:00		293.39	0.66
265002	25/09/2024 07:00		296.22	0.59
265002	25/09/2024 08:00		284.88	0.41
265002	25/09/2024 09:00		199.84	0.47
265002	25/09/2024 10:00		126.14	0.22
265002	26/09/2024 04:00		174.33	0.28
265002	26/09/2024 05:00		279.21	0.53
265002	26/09/2024 06:00		316.06	0.59
265002	26/09/2024 07:00		299.06	0.66
265002	26/09/2024 08:00		225.35	0.53
265002	26/09/2024 09:00		174.33	0.66
265002	26/09/2024 10:00		233.86	0.78
265002	26/09/2024 11:00		180	0.72
265002	26/09/2024 12:00		160.16	0.53
265002	26/09/2024 13:00		126.14	0.47
265002	26/09/2024 14:00		46.77	0.34
265002	26/09/2024 15:00		100.63	0.28
265002	26/09/2024 16:00		154.49	0.47
265002	26/09/2024 17:00		194.17	0.53
265002	26/09/2024 18:00		299.06	0.16
265002	26/09/2024 19:00		350.08	0.47
265002	26/09/2024 20:00		15.59	0.28
265002	27/09/2024 14:00		66.61	0.66
265002	27/09/2024 15:00		15.59	0.84
265002	27/09/2024 16:00		41.1	0.41
265002	27/09/2024 17:00		35.43	0.34
265002	27/09/2024 18:00		338.74	0.41
265002	27/09/2024 19:00		307.56	0.53
265002	27/09/2024 20:00		338.74	0.66
265002	27/09/2024 21:00		358.58	0.66
265002	27/09/2024 22:00		97.8	0.59
265002	27/09/2024 23:00		347.24	0.66
265002	28/09/2024 00:00		32.6	0.34
265002	28/09/2024 01:00		58.11	0.72
265002	28/09/2024 02:00		69.45	0.59
265002	28/09/2024 03:00		86.46	0.41
265002	28/09/2024 04:00		97.8	0.16
265002	28/09/2024 05:00		282.05	0.16
265002	28/09/2024 06:00		355.75	0.09
265002	28/09/2024 07:00		259.37	0.16
265002	28/09/2024 08:00		134.65	0.53
265002	28/09/2024 09:00		199.84	0.47
265002	28/09/2024 10:00		120.47	0.59
265002	28/09/2024 11:00		109.13	0.66
265002	28/09/2024 12:00		321.73	0.41
265002	28/09/2024 13:00		313.23	0.59
265002	28/09/2024 14:00		35.43	0.47
265002	28/09/2024 15:00		15.59	0.59
265002	28/09/2024 16:00		352.91	0.72
265002	28/09/2024 17:00		313.23	0.47
265002	28/09/2024 18:00		120.47	0.28
265002	28/09/2024 19:00		15.59	0.41
265002	28/09/2024 20:00		352.91	0.78
265002	28/09/2024 21:00		120.47	0.66
265002	28/09/2024 22:00		43.94	0.78
265002	28/09/2024 23:00		335.91	0.41
265002	29/09/2024 00:00		335.91	0.59
265002	29/09/2024 01:00		12.76	0.53
265002	29/09/2024 02:00		180	0.53
265002	29/09/2024 03:00		69.45	0.84
265002	29/09/2024 04:00		15.59	0.34
265002	29/09/2024 05:00		89.29	0.28
265002	29/09/2024 06:00		143.15	0.78
265002	29/09/2024 07:00		120.47	0.59
265002	29/09/2024 08:00		80.79	0.09
265002	29/09/2024 09:00		310.39	0.47
265002	29/09/2024 10:00		284.88	0.28
265002	29/09/2024 11:00		94.96	0.28
265002	29/09/2024 12:00		321.73	0.28
265002	29/09/2024 13:00		151.65	0.34
265002	29/09/2024 14:00		222.52	0.41
265002	29/09/2024 15:00		75.12	0.34
265002	29/09/2024 16:00		111.97	0.66
265002	29/09/2024 17:00		123.31	0.84
265002	29/09/2024 18:00		49.61	0.41
265002	29/09/2024 19:00		103.46	0.84
265002	29/09/2024 20:00		9.92	0.41
265002	29/09/2024 21:00		97.8	0.41
265002	29/09/2024 22:00		341.57	0.16
265002	29/09/2024 23:00		350.08	0.28
265002	30/09/2024 00:00		131.81	0.47
265002	30/09/2024 01:00		24.09	0.22
265002	30/09/2024 02:00		318.9	0.41
265002	30/09/2024 03:00		111.97	0.72
265002	30/09/2024 04:00		106.3	0.41
265002	30/09/2024 05:00		49.61	0.78
265002	30/09/2024 06:00		177.17	0.28
265002	30/09/2024 07:00		188.5	0.66
265002	30/09/2024 08:00		126.14	0.66
265002	30/09/2024 09:00		66.61	0.59
265002	30/09/2024 10:00		15.59	0.59
265002	30/09/2024 11:00		58.11	0.72
265002	30/09/2024 12:00		109.13	0.22
265002	30/09/2024 13:00		330.24	0.72
265002	30/09/2024 14:00		276.38	0.22
265002	30/09/2024 15:00		80.79	0.47
265002	30/09/2024 16:00		191.34	0.09
265002	30/09/2024 17:00		111.97	0.72
265002	30/09/2024 18:00		35.43	0.34
265002	30/09/2024 19:00		80.79	0.34
265002	30/09/2024 20:00		43.94	0.53
265002	30/09/2024 21:00		137.48	0.91
265002	30/09/2024 22:00		106.3	0.72
265002	30/09/2024 23:00		358.58	0.72
265002	01/10/2024 00:00		55.28	0.66
265002	01/10/2024 01:00		15.59	0.41
265002	01/10/2024 02:00		97.8	0.78
265002	01/10/2024 20:00		52.44	0.66
265002	01/10/2024 21:00		117.64	0.97
265002	01/10/2024 22:00		97.8	0.72
265002	01/10/2024 23:00		4.25	0.78
265002	02/10/2024 00:00		100.63	0.53
265002	02/10/2024 01:00		355.75	0.91
265002	02/10/2024 02:00		7.09	0.53
265002	02/10/2024 03:00		180	0.28
265002	02/10/2024 04:00		228.19	0.28
265002	02/10/2024 05:00		145.98	0.53
265002	02/10/2024 06:00		120.47	0.41
265002	02/10/2024 07:00		9.92	0.41
265002	02/10/2024 08:00		92.13	0.78
265002	02/10/2024 09:00		66.61	0.78
265002	02/10/2024 10:00		63.78	0.78
265002	02/10/2024 11:00		69.45	0.72
265002	02/10/2024 12:00		350.08	0.72
265002	02/10/2024 13:00		333.07	0.91
265002	02/10/2024 14:00		171.5	0.34
265002	02/10/2024 15:00		333.07	0.22
265002	02/10/2024 16:00		157.32	0.84
265002	02/10/2024 17:00		111.97	0.34
265002	02/10/2024 18:00		123.31	0.47
265002	02/10/2024 19:00		140.31	0.72
265002	02/10/2024 20:00		86.46	0.53
265002	02/10/2024 21:00		114.8	0.72
265002	02/10/2024 22:00		120.47	0.66
265002	02/10/2024 23:00		131.81	0.84
265002	03/10/2024 00:00		162.99	0.78
265002	03/10/2024 01:00		177.17	0.78
265002	03/10/2024 02:00		296.22	0.34
265002	03/10/2024 03:00		171.5	0.47
265002	03/10/2024 04:00		316.06	0.91
265002	03/10/2024 05:00		242.36	0.28
265002	06/10/2024 02:00		219.69	0.78
265002	06/10/2024 03:00		299.06	0.72
265002	06/10/2024 04:00		307.56	0.84
265002	06/10/2024 05:00		307.56	0.84
265002	06/10/2024 06:00		282.05	0.53
265002	06/10/2024 07:00		83.62	0.72
265002	06/10/2024 08:00		128.98	0.84
265002	06/10/2024 09:00		109.13	0.78
265002	06/10/2024 10:00		75.12	0.91
265002	06/10/2024 11:00		35.43	0.84
265002	06/10/2024 12:00		52.44	0.97
265002	06/10/2024 13:00		49.61	0.59
265002	06/10/2024 14:00		318.9	0.41
265002	06/10/2024 15:00		12.76	0.22
265002	06/10/2024 16:00		287.72	0.72
265002	06/10/2024 17:00		222.52	0.16
265002	06/10/2024 18:00		177.17	0.53
265002	08/10/2024 05:00		296.22	0.78
265002	08/10/2024 06:00		307.56	0.59
265002	08/10/2024 07:00		233.86	0.66
265002	08/10/2024 08:00		97.8	0.34
265002	08/10/2024 09:00		60.94	0.72
265002	08/10/2024 10:00		66.61	0.84
265002	08/10/2024 11:00		43.94	0.91
265002	08/10/2024 12:00		29.76	0.97
265002	08/10/2024 13:00		66.61	0.72
265002	08/10/2024 14:00		347.24	0.34
265002	08/10/2024 15:00		171.5	0.84
265002	08/10/2024 16:00		171.5	0.53
265002	08/10/2024 17:00		270.71	0.59
265002	08/10/2024 18:00		307.56	0.47
265002	08/10/2024 19:00		137.48	0.28
265002	08/10/2024 20:00		117.64	0.16
265002	08/10/2024 21:00		49.61	0.72
265002	08/10/2024 22:00		83.62	0.47
265002	08/10/2024 23:00		80.79	0.53
265002	09/10/2024 00:00		86.46	0.53
265002	09/10/2024 01:00		103.46	0.78
265002	09/10/2024 02:00		35.43	0.09
265002	09/10/2024 03:00		301.89	0.78
265002	09/10/2024 04:00		310.39	0.53
265002	09/10/2024 05:00		279.21	0.97
265002	09/10/2024 06:00		282.05	0.84
265002	09/10/2024 07:00		231.02	0.84
265002	09/10/2024 08:00		236.69	0.59
265002	09/10/2024 09:00		253.7	0.47
265002	09/10/2024 10:00		131.81	0.34
265002	09/10/2024 11:00		72.28	0.84
265002	09/10/2024 12:00		26.93	0.84
265002	09/10/2024 13:00		52.44	0.34
265002	09/10/2024 14:00		160.16	0.53
265002	11/10/2024 01:00		143.15	0.72
265002	11/10/2024 02:00		157.32	0.91
265002	11/10/2024 03:00		83.62	0.59
265002	11/10/2024 04:00		270.71	0.34
265002	11/10/2024 05:00		321.73	0.59
265002	11/10/2024 06:00		324.57	0.66
265002	11/10/2024 07:00		290.55	0.53
265002	11/10/2024 08:00		282.05	0.47
265002	11/10/2024 09:00		49.61	0.53
265002	11/10/2024 10:00		58.11	0.66
265002	11/10/2024 11:00		41.1	0.78
265002	11/10/2024 12:00		69.45	0.78
265002	11/10/2024 13:00		69.45	0.72
265002	11/10/2024 14:00		72.28	0.47
265002	11/10/2024 15:00		151.65	0.53
265002	11/10/2024 16:00		83.62	0.22
265002	11/10/2024 17:00		304.72	0.47
265002	12/10/2024 11:00		26.93	0.84
265002	12/10/2024 12:00		83.62	0.72
265002	12/10/2024 13:00		97.8	0.59
265002	12/10/2024 14:00		120.47	0.59
265002	12/10/2024 15:00		126.14	0.59
265002	12/10/2024 16:00		109.13	0.66
265002	12/10/2024 17:00		117.64	0.84
265002	12/10/2024 18:00		123.31	0.59
265002	12/10/2024 19:00		123.31	0.72
265002	12/10/2024 20:00		123.31	0.84
265002	12/10/2024 21:00		100.63	0.91
265002	12/10/2024 22:00		94.96	0.91
265002	12/10/2024 23:00		117.64	0.53
265002	13/10/2024 00:00		92.13	0.78
265002	13/10/2024 01:00		168.66	0.91
265002	13/10/2024 02:00		100.63	0.53
265002	13/10/2024 03:00		52.44	0.53
265004	13/07/2024 06:00		160.16	0.16
265004	13/07/2024 07:00		106.3	0.41
265004	13/07/2024 08:00		140.31	0.22
265004	13/07/2024 09:00		89.29	0.16
265004	13/07/2024 10:00		106.3	0.16
265004	13/07/2024 11:00		94.96	0.34
265004	13/07/2024 12:00		77.95	0.16
265004	13/07/2024 13:00		145.98	0.28
265004	13/07/2024 14:00		143.15	0.28
265004	13/07/2024 15:00		185.67	0.22
265004	13/07/2024 16:00		92.13	0.34
265004	13/07/2024 17:00		154.49	0.22
265004	13/07/2024 18:00		100.63	0.22
265004	13/07/2024 19:00		140.31	0.16
265004	13/07/2024 20:00		131.81	0.28
265004	13/07/2024 21:00		202.68	0.16
265004	13/07/2024 22:00		225.35	0.59
265004	16/07/2024 02:00		324.57	0.22
265004	16/07/2024 03:00		32.6	0.09
265004	16/07/2024 04:00		233.86	0.16
265004	16/07/2024 05:00		273.54	0.28
265004	16/07/2024 06:00		273.54	0.09
265004	16/07/2024 07:00		290.55	0.34
265004	16/07/2024 08:00		52.44	0.16
265004	16/07/2024 09:00		52.44	0.22
265004	16/07/2024 10:00		253.7	0.16
265004	16/07/2024 11:00		355.75	0.22
265004	16/07/2024 12:00		214.02	0.22
265004	16/07/2024 13:00		145.98	0.09
265004	16/07/2024 14:00		117.64	0.16
265004	16/07/2024 15:00		80.79	0.09
265004	16/07/2024 16:00		52.44	0.28
265004	16/07/2024 17:00		75.12	0.22
265004	16/07/2024 18:00		211.18	0.22
265004	16/07/2024 19:00		97.8	0.16
265004	16/07/2024 20:00		94.96	0.22
265004	16/07/2024 21:00		174.33	0.09
265004	16/07/2024 22:00		177.17	0.34
265004	16/07/2024 23:00		228.19	0.41
265004	17/07/2024 00:00		248.03	0.16
265004	17/07/2024 01:00		214.02	0.53
265004	17/07/2024 02:00		92.13	0.34
265004	17/07/2024 03:00		239.53	0.16
265004	17/07/2024 04:00		273.54	0.09
265004	17/07/2024 05:00		134.65	0.09
265004	17/07/2024 06:00		267.87	0.03
265004	17/07/2024 07:00		197.01	0.09
265004	17/07/2024 08:00		214.02	0.34
265004	17/07/2024 09:00		177.17	0.28
265004	17/07/2024 10:00		63.78	0.41
265004	17/07/2024 11:00		41.1	0.16
265004	17/07/2024 12:00		32.6	0.22
265004	17/07/2024 13:00		109.13	0.28
265004	17/07/2024 14:00		188.5	0.09
265004	17/07/2024 15:00		188.5	0.09
265004	17/07/2024 16:00		100.63	0.28
265004	17/07/2024 17:00		134.65	0.16
265004	17/07/2024 18:00		205.51	0.22
265004	17/07/2024 19:00		236.69	0.16
265004	17/07/2024 20:00		134.65	0.22
265004	17/07/2024 21:00		114.8	0.28
265004	17/07/2024 22:00		83.62	0.28
265004	17/07/2024 23:00		117.64	0.09
265004	18/07/2024 00:00		194.17	0.28
265004	18/07/2024 01:00		162.99	0.09
265004	18/07/2024 02:00		69.45	0.34
265004	18/07/2024 03:00		197.01	0.09
265004	18/07/2024 04:00		52.44	0.41
265004	18/07/2024 05:00		55.28	0.53
265004	18/07/2024 06:00		225.35	0.59
265004	18/07/2024 07:00		236.69	0.47
265004	18/07/2024 08:00		182.83	0.16
265004	18/07/2024 09:00		94.96	0.34
265004	18/07/2024 10:00		106.3	0.09
265004	18/07/2024 11:00		259.37	0.09
265004	18/07/2024 12:00		100.63	0.22
265004	18/07/2024 13:00		182.83	0.22
265004	18/07/2024 14:00		80.79	0.28
265004	18/07/2024 15:00		143.15	0.22
265004	18/07/2024 16:00		162.99	0.22
265004	18/07/2024 17:00		157.32	0.16
265004	18/07/2024 18:00		131.81	0.34
265004	18/07/2024 19:00		114.8	0.22
265004	18/07/2024 20:00		205.51	0.09
265004	18/07/2024 21:00		77.95	0.22
265004	18/07/2024 22:00		228.19	0.41
265004	18/07/2024 23:00		182.83	0.22
265004	19/07/2024 00:00		83.62	0.34
265004	19/07/2024 01:00		191.34	0.28
265004	19/07/2024 02:00		145.98	0.22
265004	19/07/2024 03:00		197.01	0.09
265004	19/07/2024 04:00		199.84	0.34
265004	19/07/2024 05:00		205.51	0.34
265004	19/07/2024 06:00		66.61	0.53
265004	19/07/2024 07:00		239.53	0.16
265004	19/07/2024 08:00		52.44	0.47
265004	19/07/2024 09:00		72.28	0.22
265004	19/07/2024 10:00		114.8	0.09
265004	19/07/2024 11:00		66.61	0.41
265004	19/07/2024 12:00		92.13	0.22
265004	19/07/2024 13:00		123.31	0.22
265004	19/07/2024 14:00		69.45	0.34
265004	20/07/2024 08:00		15.59	0.16
265004	20/07/2024 09:00		228.19	0.47
265004	20/07/2024 10:00		131.81	0.22
265004	20/07/2024 11:00		58.11	0.59
265004	20/07/2024 12:00		41.1	0.41
265004	20/07/2024 13:00		94.96	0.28
265004	20/07/2024 14:00		77.95	0.28
265004	20/07/2024 15:00		100.63	0.03
265004	20/07/2024 16:00		63.78	0.41
265004	20/07/2024 17:00		97.8	0.09
265004	20/07/2024 18:00		97.8	0.22
265004	20/07/2024 19:00		123.31	0.09
265004	20/07/2024 20:00		92.13	0.16
265004	20/07/2024 21:00		94.96	0.16
265004	20/07/2024 22:00		58.11	0.03
265004	20/07/2024 23:00		72.28	0.16
265004	21/07/2024 00:00		83.62	0.22
265004	22/07/2024 11:00		239.53	0.28
265004	22/07/2024 12:00		41.1	0.41
265004	22/07/2024 13:00		55.28	0.53
265004	22/07/2024 14:00		66.61	0.41
265004	22/07/2024 15:00		66.61	0.34
265004	22/07/2024 16:00		89.29	0.22
265004	22/07/2024 17:00		111.97	0.34
265004	22/07/2024 18:00		109.13	0.09
265004	22/07/2024 19:00		80.79	0.47
265004	22/07/2024 20:00		111.97	0.22
265004	22/07/2024 21:00		63.78	0.28
265004	22/07/2024 22:00		63.78	0.34
265004	22/07/2024 23:00		66.61	0.47
265004	23/07/2024 00:00		202.68	0.09
265004	23/07/2024 01:00		60.94	0.47
265004	23/07/2024 02:00		35.43	0.28
265004	23/07/2024 03:00		55.28	0.22
265004	27/07/2024 10:00		321.73	0.22
265004	27/07/2024 11:00		225.35	0.09
265004	27/07/2024 12:00		21.26	0.47
265004	27/07/2024 13:00		55.28	0.09
265004	27/07/2024 14:00		63.78	0.47
265004	27/07/2024 15:00		63.78	0.16
265004	27/07/2024 16:00		52.44	0.59
265004	27/07/2024 17:00		52.44	0.28
265004	27/07/2024 18:00		80.79	0.28
265004	27/07/2024 19:00		55.28	0.47
265004	27/07/2024 20:00		148.82	0.16
265004	27/07/2024 21:00		128.98	0.16
265004	27/07/2024 22:00		131.81	0.22
265004	27/07/2024 23:00		92.13	0.09
265004	28/07/2024 00:00		9.92	0.09
265004	28/07/2024 01:00		352.91	0.28
265004	28/07/2024 02:00		358.58	0.16
265004	30/07/2024 23:00		69.45	0.09
265004	31/07/2024 00:00		185.67	0.09
265004	31/07/2024 01:00		219.69	0.34
265004	31/07/2024 02:00		208.35	0.47
265004	31/07/2024 03:00		89.29	0.16
265004	31/07/2024 04:00		109.13	0.09
265004	31/07/2024 05:00		216.85	0.47
265004	31/07/2024 06:00		46.77	0.72
265004	31/07/2024 07:00		55.28	0.72
265004	31/07/2024 08:00		335.91	0.22
265004	31/07/2024 09:00		63.78	0.66
265004	31/07/2024 10:00		55.28	0.47
265004	31/07/2024 11:00		242.36	0.66
265004	31/07/2024 12:00		29.76	0.28
265004	31/07/2024 13:00		58.11	0.53
265004	31/07/2024 14:00		106.3	0.16
265004	31/07/2024 15:00		38.27	0.09
265004	02/08/2024 19:00		66.61	0.59
265004	02/08/2024 20:00		89.29	0.34
265004	02/08/2024 21:00		126.14	0.09
265004	02/08/2024 22:00		63.78	0.34
265004	02/08/2024 23:00		32.6	0.16
265004	03/08/2024 00:00		97.8	0.09
265004	03/08/2024 01:00		219.69	0.34
265004	03/08/2024 02:00		66.61	0.41
265004	03/08/2024 03:00		313.23	0.03
265004	03/08/2024 04:00		21.26	0.28
265004	03/08/2024 05:00		63.78	0.09
265004	03/08/2024 06:00		259.37	0.34
265004	03/08/2024 07:00		15.59	0.22
265004	03/08/2024 08:00		18.43	0.34
265004	03/08/2024 09:00		208.35	0.41
265004	03/08/2024 10:00		199.84	0.22
265004	03/08/2024 11:00		80.79	0.22
265004	03/08/2024 12:00		55.28	0.91
265004	03/08/2024 13:00		69.45	0.59
265004	03/08/2024 14:00		83.62	0.22
265004	03/08/2024 15:00		58.11	0.34
265004	03/08/2024 16:00		83.62	0.28
265004	03/08/2024 17:00		225.35	0.53
265004	03/08/2024 18:00		60.94	0.03
265004	03/08/2024 19:00		18.43	0.16
265004	03/08/2024 20:00		49.61	0.41
265004	03/08/2024 21:00		35.43	0.28
265004	03/08/2024 22:00		219.69	0.28
265004	03/08/2024 23:00		43.94	0.41
265004	04/08/2024 00:00		225.35	0.22
265004	04/08/2024 01:00		52.44	0.34
265004	04/08/2024 02:00		43.94	0.09
265004	04/08/2024 03:00		15.59	0.09
265004	04/08/2024 04:00		358.58	0.03
265004	04/08/2024 05:00		273.54	0.09
265004	04/08/2024 06:00		60.94	0.03
265004	04/08/2024 07:00		324.57	0.16
265004	04/08/2024 08:00		24.09	0.22
265004	04/08/2024 09:00		233.86	0.66
265004	04/08/2024 10:00		128.98	0.16
265004	04/08/2024 11:00		43.94	0.53
265004	04/08/2024 12:00		38.27	0.91
265004	04/08/2024 13:00		52.44	0.72
265004	04/08/2024 14:00		43.94	0.22
265004	04/08/2024 15:00		52.44	0.28
265004	04/08/2024 16:00		72.28	0.28
265004	04/08/2024 17:00		80.79	0.22
265004	04/08/2024 18:00		58.11	0.34
265004	04/08/2024 19:00		233.86	0.09
265004	04/08/2024 20:00		60.94	0.16
265004	04/08/2024 21:00		63.78	0.41
265004	06/08/2024 08:00		231.02	0.78
265004	06/08/2024 09:00		219.69	0.34
265004	06/08/2024 10:00		211.18	0.41
265004	06/08/2024 11:00		103.46	0.03
265004	06/08/2024 12:00		49.61	0.47
265004	06/08/2024 13:00		63.78	0.41
265004	06/08/2024 14:00		222.52	0.91
265004	06/08/2024 15:00		214.02	0.53
265004	06/08/2024 16:00		211.18	0.91
265004	06/08/2024 17:00		49.61	0.22
265004	06/08/2024 18:00		35.43	0.91
265004	06/08/2024 19:00		7.09	0.28
265004	06/08/2024 20:00		46.77	0.91
265004	06/08/2024 21:00		58.11	0.91
265004	06/08/2024 22:00		219.69	0.41
265004	06/08/2024 23:00		231.02	0.72
265004	07/08/2024 00:00		233.86	0.53
265004	09/08/2024 21:00		21.26	0.16
265004	09/08/2024 22:00		32.6	0.16
265004	09/08/2024 23:00		239.53	0.16
265004	10/08/2024 00:00		299.06	0.03
265004	10/08/2024 01:00		24.09	0.41
265004	10/08/2024 02:00		26.93	0.53
265004	10/08/2024 03:00		7.09	0.16
265004	10/08/2024 04:00		52.44	0.41
265004	10/08/2024 05:00		9.92	0.28
265004	10/08/2024 06:00		58.11	0.41
265004	10/08/2024 07:00		26.93	0.47
265004	10/08/2024 08:00		24.09	0.34
265004	10/08/2024 09:00		58.11	0.28
265004	10/08/2024 10:00		126.14	0.03
265004	10/08/2024 11:00		26.93	0.34
265004	10/08/2024 12:00		32.6	0.03
265004	10/08/2024 13:00		344.41	0.16
265004	10/08/2024 14:00		131.81	0.28
265004	10/08/2024 15:00		191.34	0.16
265004	10/08/2024 16:00		80.79	0.16
265004	10/08/2024 17:00		120.47	0.22
265004	10/08/2024 18:00		239.53	0.03
265004	10/08/2024 19:00		49.61	0.34
265004	10/08/2024 20:00		58.11	0.22
265004	10/08/2024 21:00		24.09	0.03
265004	10/08/2024 22:00		242.36	0.22
265004	10/08/2024 23:00		77.95	0.09
265004	11/08/2024 00:00		231.02	0.28
265004	11/08/2024 01:00		35.43	0.22
265004	11/08/2024 02:00		245.2	0.59
265004	11/08/2024 03:00		208.35	0.53
265004	11/08/2024 04:00		225.35	0.34
265004	11/08/2024 05:00		43.94	0.34
265004	11/08/2024 06:00		199.84	0.09
265004	12/08/2024 17:00		188.5	0.28
265004	12/08/2024 18:00		242.36	0.28
265004	12/08/2024 19:00		174.33	0.09
265004	12/08/2024 20:00		97.8	0.28
265004	12/08/2024 21:00		199.84	0.34
265004	12/08/2024 22:00		202.68	0.22
265004	12/08/2024 23:00		86.46	0.28
265004	13/08/2024 00:00		222.52	0.47
265004	13/08/2024 01:00		222.52	0.66
265004	13/08/2024 02:00		72.28	0.41
265004	13/08/2024 03:00		43.94	0.66
265004	13/08/2024 04:00		248.03	0.47
265004	13/08/2024 05:00		242.36	0.53
265004	13/08/2024 06:00		171.5	0.22
265004	13/08/2024 07:00		32.6	0.47
265004	13/08/2024 08:00		222.52	0.28
265004	13/08/2024 09:00		225.35	0.53
265004	21/08/2024 05:00		231.02	0.66
265004	21/08/2024 06:00		211.18	0.59
265004	21/08/2024 07:00		211.18	0.66
265004	21/08/2024 08:00		58.11	0.22
265004	21/08/2024 09:00		49.61	0.47
265004	21/08/2024 10:00		35.43	0.84
265004	21/08/2024 11:00		55.28	0.41
265004	21/08/2024 12:00		38.27	0.53
265004	21/08/2024 13:00		168.66	0.09
265004	21/08/2024 14:00		228.19	0.09
265004	21/08/2024 15:00		75.12	0.59
265004	21/08/2024 16:00		231.02	0.47
265004	21/08/2024 17:00		211.18	0.28
265004	21/08/2024 18:00		338.74	0.66
265004	21/08/2024 19:00		106.3	0.41
265004	21/08/2024 20:00		304.72	0.16
265004	21/08/2024 21:00		46.77	0.34
265004	24/08/2024 18:00		137.48	0.16
265004	24/08/2024 19:00		216.85	0.28
265004	24/08/2024 20:00		199.84	0.34
265004	24/08/2024 21:00		216.85	0.28
265004	24/08/2024 22:00		72.28	0.41
265004	24/08/2024 23:00		60.94	0.09
265004	25/08/2024 00:00		83.62	0.22
265004	25/08/2024 01:00		89.29	0.34
265004	25/08/2024 02:00		29.76	0.41
265004	25/08/2024 03:00		126.14	0.41
265004	25/08/2024 04:00		43.94	0.22
265004	25/08/2024 05:00		41.1	0.22
265004	25/08/2024 06:00		100.63	0.16
265004	25/08/2024 07:00		174.33	0.34
265004	25/08/2024 08:00		191.34	0.22
265004	25/08/2024 09:00		180	0.22
265004	25/08/2024 10:00		188.5	0.34
265004	28/08/2024 07:00		185.67	0.09
265004	28/08/2024 08:00		35.43	0.34
265004	28/08/2024 09:00		228.19	0.16
265004	28/08/2024 10:00		69.45	0.16
265004	28/08/2024 11:00		58.11	0.66
265004	28/08/2024 12:00		55.28	0.66
265004	28/08/2024 13:00		131.81	0.16
265004	28/08/2024 14:00		219.69	0.41
265004	28/08/2024 15:00		239.53	0.47
265004	28/08/2024 16:00		208.35	0.16
265004	28/08/2024 17:00		154.49	0.09
265004	28/08/2024 18:00		188.5	0.16
265004	28/08/2024 19:00		222.52	0.41
265004	28/08/2024 20:00		83.62	0.34
265004	28/08/2024 21:00		80.79	0.22
265004	28/08/2024 22:00		151.65	0.16
265004	28/08/2024 23:00		97.8	0.22
265004	31/08/2024 03:00		296.22	0.16
265004	31/08/2024 04:00		66.61	0.34
265004	31/08/2024 05:00		225.35	0.47
265004	31/08/2024 06:00		174.33	0.28
265004	31/08/2024 07:00		123.31	0.34
265004	31/08/2024 08:00		205.51	0.47
265004	31/08/2024 09:00		165.83	0.16
265004	31/08/2024 10:00		38.27	0.28
265004	31/08/2024 11:00		137.48	0.03
265004	31/08/2024 12:00		100.63	0.22
265004	31/08/2024 13:00		128.98	0.22
265004	31/08/2024 14:00		174.33	0.16
265004	31/08/2024 15:00		106.3	0.34
265004	31/08/2024 16:00		92.13	0.16
265004	31/08/2024 17:00		160.16	0.22
265004	31/08/2024 18:00		177.17	0.16
265004	31/08/2024 19:00		202.68	0.22
265004	02/09/2024 06:00		191.34	0.03
265004	02/09/2024 07:00		216.85	0.28
265004	02/09/2024 08:00		228.19	0.28
265004	02/09/2024 09:00		222.52	0.22
265004	02/09/2024 10:00		182.83	0.16
265004	02/09/2024 11:00		188.5	0.28
265004	02/09/2024 12:00		46.77	0.66
265004	02/09/2024 13:00		58.11	0.28
265004	02/09/2024 14:00		66.61	0.59
265004	02/09/2024 15:00		228.19	0.09
265004	02/09/2024 16:00		92.13	0.53
265004	02/09/2024 17:00		38.27	0.22
265004	02/09/2024 18:00		60.94	0.66
265004	02/09/2024 19:00		228.19	0.84
265004	02/09/2024 20:00		233.86	0.91
265004	02/09/2024 21:00		216.85	0.28
265004	02/09/2024 22:00		191.34	0.16
265004	04/09/2024 09:00		168.66	0.16
265004	04/09/2024 10:00		228.19	0.78
265004	04/09/2024 11:00		327.4	0.34
265004	04/09/2024 12:00		313.23	0.09
265004	04/09/2024 13:00		310.39	0.47
265004	04/09/2024 14:00		128.98	0.22
265004	04/09/2024 15:00		188.5	0.72
265004	04/09/2024 16:00		318.9	0.41
265004	04/09/2024 17:00		341.57	0.97
265004	04/09/2024 18:00		344.41	0.97
265004	04/09/2024 19:00		330.24	0.97
265004	04/09/2024 20:00		290.55	0.97
265004	04/09/2024 21:00		225.35	0.66
265004	04/09/2024 22:00		216.85	0.16
265004	04/09/2024 23:00		208.35	0.34
265004	05/09/2024 00:00		69.45	0.16
265004	05/09/2024 01:00		219.69	0.66
265004	07/09/2024 05:00		313.23	0.09
265004	07/09/2024 06:00		38.27	0.34
265004	07/09/2024 07:00		29.76	0.28
265004	07/09/2024 08:00		231.02	0.66
265004	07/09/2024 09:00		148.82	0.09
265004	07/09/2024 10:00		143.15	0.09
265004	07/09/2024 11:00		60.94	0.53
265004	07/09/2024 12:00		222.52	0.47
265004	07/09/2024 13:00		63.78	0.53
265004	07/09/2024 14:00		242.36	0.34
265004	07/09/2024 15:00		219.69	0.09
265004	07/09/2024 16:00		55.28	0.09
265004	07/09/2024 17:00		250.87	0.28
265004	07/09/2024 18:00		52.44	0.09
265004	07/09/2024 19:00		239.53	0.47
265004	07/09/2024 20:00		75.12	0.03
265004	07/09/2024 21:00		24.09	0.16
265004	08/09/2024 15:00		245.2	0.09
265004	08/09/2024 16:00		145.98	0.16
265004	08/09/2024 17:00		83.62	0.28
265004	08/09/2024 18:00		168.66	0.16
265004	08/09/2024 19:00		126.14	0.16
265004	08/09/2024 20:00		86.46	0.41
265004	08/09/2024 21:00		66.61	0.28
265004	08/09/2024 22:00		69.45	0.41
265004	08/09/2024 23:00		60.94	0.16
265004	09/09/2024 00:00		222.52	0.66
265004	09/09/2024 01:00		199.84	0.41
265004	09/09/2024 02:00		49.61	0.72
265004	09/09/2024 03:00		49.61	0.28
265004	09/09/2024 04:00		49.61	0.59
265004	09/09/2024 05:00		111.97	0.22
265004	09/09/2024 06:00		145.98	0.22
265004	09/09/2024 07:00		137.48	0.22
265004	09/09/2024 08:00		197.01	0.22
265004	09/09/2024 09:00		245.2	0.34
265004	09/09/2024 10:00		77.95	0.41
265004	09/09/2024 11:00		52.44	0.72
265004	09/09/2024 12:00		276.38	0.16
265004	09/09/2024 13:00		310.39	0.09
265004	09/09/2024 14:00		219.69	0.03
265004	09/09/2024 15:00		52.44	0.16
265004	09/09/2024 16:00		148.82	0.03
265004	09/09/2024 17:00		219.69	0.28
265004	09/09/2024 18:00		114.8	0.16
265004	09/09/2024 19:00		216.85	0.09
265004	09/09/2024 20:00		222.52	0.34
265004	09/09/2024 21:00		94.96	0.22
265004	09/09/2024 22:00		111.97	0.03
265004	09/09/2024 23:00		233.86	0.16
265004	10/09/2024 00:00		165.83	0.22
265004	10/09/2024 18:00		199.84	0.16
265004	10/09/2024 19:00		1.42	0.03
265004	10/09/2024 20:00		248.03	0.22
265004	10/09/2024 21:00		75.12	0.22
265004	10/09/2024 22:00		72.28	0.28
265004	10/09/2024 23:00		97.8	0.09
265004	11/09/2024 00:00		63.78	0.34
265004	11/09/2024 01:00		225.35	0.59
265004	11/09/2024 02:00		171.5	0.28
265004	11/09/2024 03:00		35.43	0.34
265004	11/09/2024 04:00		43.94	0.66
265004	11/09/2024 05:00		29.76	0.28
265004	11/09/2024 06:00		46.77	0.22
265004	11/09/2024 07:00		225.35	0.72
265004	11/09/2024 08:00		63.78	0.47
265004	11/09/2024 09:00		52.44	0.78
265004	11/09/2024 10:00		69.45	0.22
265004	15/09/2024 00:00		239.53	0.41
265004	15/09/2024 01:00		256.54	0.34
265004	15/09/2024 02:00		231.02	0.34
265004	15/09/2024 03:00		265.04	0.34
265004	15/09/2024 04:00		273.54	0.16
265004	15/09/2024 05:00		282.05	0.28
265004	15/09/2024 06:00		293.39	0.16
265004	15/09/2024 07:00		250.87	0.22
265004	15/09/2024 08:00		199.84	0.34
265004	15/09/2024 09:00		35.43	0.66
265004	15/09/2024 10:00		63.78	0.53
265004	15/09/2024 11:00		69.45	0.53
265004	15/09/2024 12:00		242.36	0.91
265004	15/09/2024 13:00		236.69	0.22
265004	15/09/2024 14:00		66.61	0.53
265004	15/09/2024 15:00		231.02	0.34
265004	15/09/2024 16:00		109.13	0.22
265004	15/09/2024 17:00		245.2	0.16
265004	15/09/2024 18:00		26.93	0.34
265004	15/09/2024 19:00		304.72	0.22
265004	15/09/2024 20:00		165.83	0.16
265004	15/09/2024 21:00		100.63	0.09
265004	15/09/2024 22:00		236.69	0.53
265004	15/09/2024 23:00		69.45	0.34
265004	16/09/2024 00:00		253.7	0.28
265004	16/09/2024 01:00		216.85	0.59
265004	16/09/2024 02:00		151.65	0.03
265004	16/09/2024 03:00		236.69	0.47
265004	16/09/2024 04:00		245.2	0.53
265004	16/09/2024 05:00		216.85	0.09
265004	16/09/2024 06:00		270.71	0.16
265004	16/09/2024 07:00		248.03	0.41
265004	16/09/2024 08:00		290.55	0.53
265004	16/09/2024 09:00		233.86	0.47
265004	17/09/2024 20:00		299.06	0.41
265004	17/09/2024 21:00		347.24	0.47
265004	17/09/2024 22:00		69.45	0.34
265004	17/09/2024 23:00		222.52	0.34
265004	18/09/2024 00:00		52.44	0.66
265004	18/09/2024 01:00		157.32	0.09
265004	18/09/2024 02:00		245.2	0.66
265004	18/09/2024 03:00		145.98	0.03
265004	18/09/2024 04:00		69.45	0.34
265004	18/09/2024 05:00		228.19	0.22
265004	18/09/2024 06:00		233.86	0.22
265004	18/09/2024 07:00		49.61	0.09
265004	18/09/2024 08:00		299.06	0.22
265004	18/09/2024 09:00		66.61	0.34
265004	18/09/2024 10:00		233.86	0.16
265004	18/09/2024 11:00		63.78	0.16
265004	18/09/2024 12:00		66.61	0.41
265004	21/09/2024 09:00		259.37	0.28
265004	21/09/2024 10:00		231.02	0.34
265004	21/09/2024 11:00		267.87	0.34
265004	21/09/2024 12:00		77.95	0.16
265004	21/09/2024 13:00		126.14	0.09
265004	21/09/2024 14:00		77.95	0.03
265004	21/09/2024 15:00		151.65	0.09
265004	21/09/2024 16:00		128.98	0.22
265004	21/09/2024 17:00		83.62	0.03
265004	21/09/2024 18:00		177.17	0.03
265004	21/09/2024 19:00		222.52	0.16
265004	21/09/2024 20:00		245.2	0.22
265004	21/09/2024 21:00		9.92	0.47
265004	21/09/2024 22:00		253.7	0.28
265004	21/09/2024 23:00		58.11	0.47
265004	22/09/2024 00:00		239.53	0.66
265004	22/09/2024 01:00		208.35	0.34
265004	22/09/2024 02:00		58.11	0.16
265004	22/09/2024 03:00		41.1	0.47
265004	22/09/2024 04:00		58.11	0.47
265004	22/09/2024 05:00		58.11	0.47
265004	22/09/2024 06:00		191.34	0.03
265004	22/09/2024 07:00		69.45	0.22
265004	22/09/2024 08:00		35.43	0.22
265004	22/09/2024 09:00		43.94	0.47
265004	22/09/2024 10:00		32.6	0.47
265004	22/09/2024 11:00		245.2	0.03
265004	22/09/2024 12:00		222.52	0.34
265004	22/09/2024 13:00		46.77	0.41
265004	22/09/2024 14:00		205.51	0.16
265004	22/09/2024 15:00		202.68	0.16
265004	22/09/2024 16:00		197.01	0.03
265004	22/09/2024 17:00		188.5	0.16
265004	22/09/2024 18:00		239.53	0.41
265004	30/09/2024 14:00		216.85	0.22
265004	30/09/2024 15:00		208.35	0.16
265004	30/09/2024 16:00		208.35	0.16
265004	30/09/2024 17:00		321.73	0.03
265004	30/09/2024 18:00		239.53	0.47
265004	30/09/2024 19:00		29.76	0.53
265004	30/09/2024 20:00		245.2	0.16
265004	30/09/2024 21:00		273.54	0.34
265004	30/09/2024 22:00		228.19	0.22
265004	30/09/2024 23:00		197.01	0.09
265004	01/10/2024 00:00		208.35	0.22
265004	01/10/2024 01:00		24.09	0.28
265004	01/10/2024 02:00		72.28	0.16
265004	01/10/2024 03:00		231.02	0.66
265004	01/10/2024 04:00		43.94	0.28
265004	01/10/2024 05:00		239.53	0.59
265004	01/10/2024 06:00		49.61	0.47
265004	01/10/2024 07:00		245.2	0.34
265004	01/10/2024 08:00		253.7	0.53
265004	01/10/2024 09:00		228.19	0.34
265004	01/10/2024 10:00		228.19	0.34
265004	01/10/2024 11:00		168.66	0.09
265004	01/10/2024 12:00		304.72	0.16
265004	01/10/2024 13:00		253.7	0.34
265004	01/10/2024 14:00		231.02	0.09
265004	01/10/2024 15:00		225.35	0.41
265004	01/10/2024 16:00		83.62	0.09
265004	01/10/2024 17:00		111.97	0.09
265004	01/10/2024 18:00		341.57	0.28
265004	01/10/2024 19:00		233.86	0.28
265004	01/10/2024 20:00		231.02	0.28
265004	01/10/2024 21:00		134.65	0.09
265004	01/10/2024 22:00		242.36	0.22
265004	01/10/2024 23:00		143.15	0.03
265004	02/10/2024 00:00		197.01	0.28
265004	02/10/2024 01:00		55.28	0.41
265004	02/10/2024 02:00		219.69	0.22
265004	02/10/2024 03:00		231.02	0.66
265004	02/10/2024 04:00		185.67	0.09
265004	02/10/2024 05:00		60.94	0.41
265004	02/10/2024 06:00		55.28	0.47
265004	02/10/2024 07:00		228.19	0.34
265004	02/10/2024 08:00		205.51	0.09
265004	02/10/2024 09:00		7.09	0.47
265004	02/10/2024 10:00		262.2	0.22
265004	02/10/2024 11:00		100.63	0.22
265004	02/10/2024 12:00		239.53	0.22
265004	02/10/2024 13:00		111.97	0.09
265004	02/10/2024 14:00		197.01	0.41
265004	02/10/2024 15:00		259.37	0.16
265004	02/10/2024 16:00		63.78	0.34
265004	02/10/2024 17:00		231.02	0.09
265004	02/10/2024 18:00		330.24	0.22
265004	02/10/2024 19:00		228.19	0.16
265004	02/10/2024 20:00		24.09	0.28
265004	02/10/2024 21:00		219.69	0.41
265004	02/10/2024 22:00		21.26	0.22
265004	02/10/2024 23:00		140.31	0.09
265004	03/10/2024 00:00		256.54	0.47
265004	03/10/2024 01:00		24.09	0.34
265004	03/10/2024 02:00		66.61	0.53
265004	03/10/2024 03:00		233.86	0.72
265004	03/10/2024 04:00		239.53	0.47
265004	03/10/2024 05:00		293.39	0.16
265004	03/10/2024 06:00		239.53	0.78
265004	03/10/2024 07:00		66.61	0.22
265004	03/10/2024 08:00		35.43	0.03
265004	03/10/2024 09:00		242.36	0.59
265004	03/10/2024 10:00		69.45	0.09
265004	03/10/2024 11:00		60.94	0.78
265004	03/10/2024 12:00		341.57	0.22
265004	03/10/2024 13:00		225.35	0.47
265004	03/10/2024 14:00		242.36	0.78
265004	03/10/2024 15:00		242.36	0.78
265004	03/10/2024 16:00		239.53	0.66
265004	03/10/2024 17:00		239.53	0.53
265004	03/10/2024 18:00		250.87	0.66
265004	03/10/2024 19:00		313.23	0.16
265004	03/10/2024 20:00		321.73	0.16
265004	03/10/2024 21:00		228.19	0.59
265004	03/10/2024 22:00		214.02	0.16
265004	03/10/2024 23:00		307.56	0.09
265004	04/10/2024 00:00		276.38	0.28
265004	04/10/2024 01:00		63.78	0.34
265004	04/10/2024 02:00		4.25	0.22
265004	04/10/2024 20:00		287.72	0.47
265004	04/10/2024 21:00		52.44	0.59
265004	04/10/2024 22:00		330.24	0.16
265004	04/10/2024 23:00		55.28	0.34
265004	05/10/2024 00:00		49.61	0.41
265004	05/10/2024 01:00		77.95	0.47
265004	05/10/2024 02:00		35.43	0.09
265004	05/10/2024 03:00		35.43	0.47
265004	05/10/2024 04:00		316.06	0.09
265004	05/10/2024 05:00		219.69	0.34
265004	05/10/2024 06:00		32.6	0.09
265004	05/10/2024 07:00		29.76	0.22
265004	05/10/2024 08:00		49.61	0.84
265004	05/10/2024 09:00		26.93	0.53
265004	05/10/2024 10:00		38.27	0.66
265004	05/10/2024 11:00		55.28	0.53
265004	05/10/2024 12:00		24.09	0.22
265004	09/10/2024 19:00		219.69	0.41
265004	09/10/2024 20:00		231.02	0.28
265004	09/10/2024 21:00		103.46	0.16
265004	09/10/2024 22:00		60.94	0.47
265004	09/10/2024 23:00		248.03	0.22
265004	10/10/2024 00:00		55.28	0.34
265004	10/10/2024 01:00		75.12	0.16
265004	10/10/2024 02:00		38.27	0.91
265004	10/10/2024 03:00		316.06	0.22
265004	10/10/2024 04:00		284.88	0.22
265004	10/10/2024 05:00		63.78	0.53
265004	10/10/2024 06:00		231.02	0.09
265004	10/10/2024 07:00		262.2	0.41
265004	10/10/2024 08:00		219.69	0.22
265004	10/10/2024 09:00		43.94	0.66
265004	10/10/2024 10:00		228.19	0.59
265004	10/10/2024 11:00		165.83	0.28
265004	11/10/2024 05:00		60.94	0.34
265004	11/10/2024 06:00		52.44	0.78
265004	11/10/2024 07:00		324.57	0.16
265004	11/10/2024 08:00		225.35	0.28
265004	11/10/2024 09:00		338.74	0.28
265004	11/10/2024 10:00		256.54	0.41
265004	11/10/2024 11:00		225.35	0.66
265004	11/10/2024 12:00		214.02	0.78
265004	11/10/2024 13:00		26.93	0.91
265004	11/10/2024 14:00		333.07	0.47
265004	11/10/2024 15:00		145.98	0.28
265004	11/10/2024 16:00		270.71	0.66
265004	11/10/2024 17:00		52.44	0.16
265004	11/10/2024 18:00		97.8	0.16
265004	11/10/2024 19:00		92.13	0.47
265004	11/10/2024 20:00		270.71	0.28
265004	11/10/2024 21:00		239.53	0.47
265004	12/10/2024 15:00		52.44	0.34
265004	12/10/2024 16:00		26.93	0.53
265004	12/10/2024 17:00		333.07	0.66
265004	12/10/2024 18:00		256.54	0.91
265004	12/10/2024 19:00		250.87	0.97
265004	12/10/2024 20:00		222.52	0.91
265004	12/10/2024 21:00		180	0.91
265004	12/10/2024 22:00		245.2	0.53
265004	12/10/2024 23:00		137.48	0.09
265004	13/10/2024 00:00		236.69	0.53
265004	13/10/2024 01:00		77.95	0.16
265004	13/10/2024 02:00		35.43	0.66
265004	13/10/2024 03:00		49.61	0.53
265004	13/10/2024 04:00		35.43	0.47
265004	13/10/2024 05:00		350.08	0.22
265004	13/10/2024 06:00		32.6	0.59
265004	13/10/2024 07:00		41.1	0.41
265004	14/10/2024 01:00		333.07	0.03
265004	14/10/2024 02:00		324.57	0.34
265004	14/10/2024 03:00		307.56	0.97
265004	14/10/2024 04:00		293.39	0.91
265004	14/10/2024 05:00		293.39	0.97
265004	14/10/2024 06:00		276.38	0.97
265004	14/10/2024 07:00		273.54	0.91
265004	14/10/2024 08:00		273.54	0.91
265004	14/10/2024 09:00		282.05	0.97
265004	14/10/2024 10:00		279.21	0.91
265004	14/10/2024 11:00		267.87	0.84
265004	14/10/2024 12:00		270.71	0.97
265004	14/10/2024 13:00		262.2	0.91
265004	14/10/2024 14:00		267.87	0.97
265004	14/10/2024 15:00		273.54	0.97
265004	14/10/2024 16:00		284.88	0.97
265004	14/10/2024 17:00		282.05	0.97
265004	14/10/2024 18:00		265.04	0.97
265004	14/10/2024 19:00		265.04	0.97
265004	14/10/2024 20:00		267.87	0.97
265004	14/10/2024 21:00		267.87	0.97
265004	14/10/2024 22:00		273.54	0.97
265004	14/10/2024 23:00		284.88	0.97
265004	15/10/2024 00:00		299.06	0.97
265004	15/10/2024 01:00		301.89	0.91
265004	15/10/2024 02:00		316.06	0.97
265004	15/10/2024 03:00		313.23	0.97
265004	15/10/2024 04:00		330.24	0.91
265004	15/10/2024 05:00		341.57	0.91
265004	15/10/2024 06:00		347.24	0.91
265004	15/10/2024 07:00		358.58	0.97
265004	15/10/2024 08:00		333.07	0.97
265004	15/10/2024 09:00		313.23	0.91
265004	15/10/2024 10:00		318.9	0.97
265004	15/10/2024 11:00		301.89	0.91
265004	15/10/2024 12:00		282.05	0.97
265004	15/10/2024 13:00		279.21	0.97
265004	15/10/2024 14:00		284.88	0.97
265004	15/10/2024 15:00		282.05	0.97
265004	15/10/2024 16:00		287.72	0.97
265004	15/10/2024 17:00		287.72	0.97
265004	15/10/2024 18:00		287.72	0.97
265004	15/10/2024 19:00		287.72	0.97
265004	15/10/2024 20:00		284.88	0.97
265004	15/10/2024 21:00		284.88	0.97
265004	15/10/2024 22:00		282.05	0.97
265004	15/10/2024 23:00		273.54	0.97
265004	16/10/2024 00:00		293.39	0.91
265004	16/10/2024 01:00		287.72	0.78
265004	16/10/2024 02:00		282.05	0.97
265004	16/10/2024 03:00		279.21	0.97
265004	16/10/2024 21:00		262.2	0.97
265004	16/10/2024 22:00		273.54	0.97
265004	16/10/2024 23:00		265.04	0.97
265004	17/10/2024 00:00		262.2	0.84
265004	17/10/2024 01:00		296.22	0.84
265004	17/10/2024 02:00		279.21	0.97
265004	17/10/2024 03:00		276.38	0.97
265004	17/10/2024 04:00		282.05	0.97
265004	17/10/2024 05:00		282.05	0.97
265004	17/10/2024 06:00		282.05	0.97
265004	17/10/2024 07:00		276.38	0.91
265004	17/10/2024 08:00		273.54	0.53
265004	17/10/2024 09:00		273.54	0.97
265004	17/10/2024 10:00		253.7	0.78
265004	17/10/2024 11:00		253.7	0.53
265004	17/10/2024 12:00		267.87	0.84
265004	17/10/2024 13:00		262.2	0.91
265004	18/10/2024 07:00		253.7	0.91
265004	18/10/2024 08:00		256.54	0.97
265004	18/10/2024 09:00		262.2	0.97
265004	18/10/2024 10:00		259.37	0.97
265004	18/10/2024 11:00		256.54	0.97
265004	18/10/2024 12:00		245.2	0.78
265004	18/10/2024 13:00		248.03	0.84
265004	18/10/2024 14:00		242.36	0.97
265004	18/10/2024 15:00		245.2	0.97
265004	18/10/2024 16:00		245.2	0.97
265004	18/10/2024 17:00		245.2	0.97
265004	18/10/2024 18:00		242.36	0.97
265004	18/10/2024 19:00		248.03	0.97
265004	18/10/2024 20:00		248.03	0.97
265004	18/10/2024 21:00		250.87	0.97
265004	18/10/2024 22:00		253.7	0.97
265004	18/10/2024 23:00		256.54	0.97
265004	21/10/2024 03:00		276.38	0.97
265004	21/10/2024 04:00		273.54	0.97
265004	21/10/2024 05:00		276.38	0.97
265004	21/10/2024 06:00		282.05	0.97
265004	21/10/2024 07:00		279.21	0.97
265004	21/10/2024 08:00		270.71	0.97
265004	21/10/2024 09:00		267.87	0.97
265004	21/10/2024 10:00		262.2	0.97
265004	21/10/2024 11:00		262.2	0.97
265004	21/10/2024 12:00		267.87	0.97
265004	21/10/2024 13:00		242.36	0.91
265004	21/10/2024 14:00		256.54	0.97
265004	21/10/2024 15:00		262.2	0.97
265004	21/10/2024 16:00		259.37	0.97
265004	21/10/2024 17:00		265.04	0.97
265004	21/10/2024 18:00		259.37	0.97
265004	21/10/2024 19:00		259.37	0.97
265004	21/10/2024 20:00		250.87	0.97
265004	21/10/2024 21:00		248.03	0.97
265004	21/10/2024 22:00		250.87	0.97
265004	21/10/2024 23:00		256.54	0.97
265004	22/10/2024 00:00		256.54	0.97
265004	22/10/2024 01:00		276.38	0.97
265004	22/10/2024 02:00		276.38	0.97
265004	22/10/2024 03:00		282.05	0.47
265004	22/10/2024 04:00		284.88	0.16
265004	22/10/2024 05:00		228.19	0.28
265004	22/10/2024 06:00		259.37	0.97
265004	22/10/2024 07:00		262.2	0.59
265004	22/10/2024 08:00		270.71	0.78
265004	22/10/2024 09:00		267.87	0.97
265004	22/10/2024 10:00		270.71	0.97
265004	22/10/2024 11:00		270.71	0.97
265004	22/10/2024 12:00		282.05	0.66
265004	22/10/2024 13:00		296.22	0.78
265004	22/10/2024 14:00		259.37	0.78
265004	22/10/2024 15:00		276.38	0.84
265004	22/10/2024 16:00		253.7	0.72
265004	22/10/2024 17:00		265.04	0.78
265004	22/10/2024 18:00		253.7	0.97
265004	22/10/2024 19:00		253.7	0.97
265004	22/10/2024 20:00		256.54	0.97
265004	22/10/2024 21:00		256.54	0.97
265004	22/10/2024 22:00		262.2	0.78
265004	22/10/2024 23:00		239.53	0.47
265004	23/10/2024 00:00		248.03	0.97
265004	23/10/2024 01:00		265.04	0.97
265004	23/10/2024 02:00		273.54	0.97
265004	23/10/2024 03:00		270.71	0.97
265004	23/10/2024 04:00		270.71	0.97
265004	23/10/2024 05:00		265.04	0.97
265004	23/10/2024 06:00		270.71	0.97
265004	23/10/2024 07:00		267.87	0.97
265004	23/10/2024 08:00		270.71	0.97
265004	23/10/2024 09:00		270.71	0.97
265004	23/10/2024 10:00		265.04	0.97
265004	23/10/2024 11:00		262.2	0.97
265004	23/10/2024 12:00		267.87	0.97
265004	23/10/2024 13:00		262.2	0.97
265004	23/10/2024 14:00		253.7	0.97
265004	23/10/2024 15:00		259.37	0.97
265004	23/10/2024 16:00		259.37	0.97
265004	23/10/2024 17:00		253.7	0.97
265004	23/10/2024 18:00		259.37	0.97
265004	23/10/2024 19:00		259.37	0.97
265004	23/10/2024 20:00		259.37	0.97
265004	23/10/2024 21:00		259.37	0.97
265004	23/10/2024 22:00		262.2	0.97
265004	25/10/2024 09:00		276.38	0.97
265004	25/10/2024 10:00		267.87	0.97
265004	25/10/2024 11:00		267.87	0.97
265004	25/10/2024 12:00		265.04	0.97
265004	25/10/2024 13:00		259.37	0.84
265004	25/10/2024 14:00		253.7	0.97
265004	25/10/2024 15:00		267.87	0.97
265004	25/10/2024 16:00		267.87	0.97
265004	25/10/2024 17:00		265.04	0.97
265004	25/10/2024 18:00		273.54	0.97
265004	25/10/2024 19:00		276.38	0.97
265004	25/10/2024 20:00		279.21	0.97
265004	25/10/2024 21:00		276.38	0.97
265004	25/10/2024 22:00		276.38	0.97
265004	25/10/2024 23:00		282.05	0.97
265004	26/10/2024 00:00		273.54	0.97
265004	26/10/2024 01:00		276.38	0.66
265004	26/10/2024 19:00		265.04	0.97
265004	26/10/2024 20:00		259.37	0.97
265004	26/10/2024 21:00		265.04	0.97
265004	26/10/2024 22:00		256.54	0.97
265004	26/10/2024 23:00		256.54	0.97
265004	27/10/2024 00:00		267.87	0.97
265004	27/10/2024 01:00		262.2	0.84
265004	27/10/2024 02:00		273.54	0.97
265004	27/10/2024 03:00		273.54	0.97
265004	27/10/2024 04:00		270.71	0.97
265004	27/10/2024 05:00		267.87	0.97
265004	27/10/2024 06:00		267.87	0.97
265004	27/10/2024 07:00		267.87	0.97
265004	27/10/2024 08:00		265.04	0.97
265004	27/10/2024 09:00		265.04	0.97
265004	27/10/2024 10:00		259.37	0.97
265004	27/10/2024 11:00		262.2	0.97
265004	27/10/2024 12:00		262.2	0.97
265004	27/10/2024 13:00		262.2	0.97
265004	27/10/2024 14:00		239.53	0.91
265004	27/10/2024 15:00		242.36	0.91
265004	27/10/2024 16:00		256.54	0.97
265004	27/10/2024 17:00		253.7	0.97
265004	27/10/2024 18:00		253.7	0.97
265004	27/10/2024 19:00		259.37	0.97
265004	27/10/2024 20:00		256.54	0.97
265004	27/10/2024 21:00		253.7	0.91
265004	27/10/2024 22:00		245.2	0.97
265004	27/10/2024 23:00		245.2	0.97
265004	28/10/2024 00:00		253.7	0.97
265004	28/10/2024 01:00		267.87	0.97
265004	28/10/2024 02:00		267.87	0.97
265004	28/10/2024 03:00		270.71	0.91
265004	28/10/2024 04:00		267.87	0.97
265006	20/07/2024 21:00	0.43	52.44	0.22
265006	20/07/2024 22:00	0.43	63.78	0.28
265006	20/07/2024 23:00	0.43	55.28	0.16
265006	21/07/2024 00:00	0.43	35.43	0.41
265006	21/07/2024 01:00	0.43	66.61	0.47
265006	21/07/2024 02:00	0.43	335.91	0.28
265006	21/07/2024 03:00	0.43	41.1	0.66
265006	21/07/2024 04:00	0.43	284.88	0.28
265006	21/07/2024 05:00	0.43	72.28	0.34
265006	21/07/2024 06:00	0.43	86.46	0.34
265006	21/07/2024 07:00	0.43	114.8	0.16
265006	21/07/2024 08:00	0.43	58.11	0.41
265006	21/07/2024 09:00	0.43	66.61	0.53
265006	21/07/2024 10:00	0.43	63.78	0.53
265006	21/07/2024 11:00	0.43	41.1	0.47
265006	21/07/2024 12:00	0.43	55.28	0.41
265006	21/07/2024 13:00	0.43	75.12	0.47
265006	21/07/2024 14:00	0.43	89.29	0.47
265006	21/07/2024 15:00	0.43	94.96	0.22
265006	21/07/2024 16:00	0.43	69.45	0.59
265006	21/07/2024 17:00	0.43	86.46	0.34
265006	21/07/2024 18:00	0.43	77.95	0.34
265006	21/07/2024 19:00	0.43	63.78	0.41
265006	21/07/2024 20:00	0.43	83.62	0.28
265006	21/07/2024 21:00	0.43	69.45	0.47
265006	21/07/2024 22:00	0.43	66.61	0.53
265006	21/07/2024 23:00	0.43	100.63	0.41
265006	22/07/2024 00:00	0.43	72.28	0.41
265006	22/07/2024 01:00	0.43	66.61	0.59
265006	22/07/2024 02:00	0.43	49.61	0.41
265006	22/07/2024 03:00	0.43	106.3	0.16
265006	22/07/2024 04:00	0.43	97.8	0.16
265006	22/07/2024 05:00	0.43	145.98	0.28
265006	22/07/2024 06:00	0.43	123.31	0.16
265006	22/07/2024 07:00	0.43	114.8	0.22
265006	22/07/2024 08:00	0.43	216.85	0.53
265006	22/07/2024 09:00	0.43	49.61	0.72
265006	22/07/2024 10:00	0.43	55.28	0.47
265006	22/07/2024 11:00	0.43	77.95	0.47
265006	22/07/2024 12:00	0.43	69.45	0.47
265006	22/07/2024 13:00	0.43	69.45	0.66
265006	22/07/2024 14:00	0.43	69.45	0.53
265006	22/07/2024 15:00	0.43	83.62	0.47
265006	22/07/2024 16:00	0.43	66.61	0.47
265006	22/07/2024 17:00	0.43	109.13	0.34
265006	22/07/2024 18:00	0.43	94.96	0.34
265006	22/07/2024 19:00	0.43	86.46	0.22
265006	22/07/2024 20:00	0.43	126.14	0.28
265006	22/07/2024 21:00	0.43	60.94	0.47
265006	22/07/2024 22:00	0.43	55.28	0.53
265006	22/07/2024 23:00	0.43	83.62	0.34
265006	23/07/2024 00:00	0.43	66.61	0.41
265006	23/07/2024 01:00	0.43	66.61	0.59
265006	23/07/2024 02:00	0.43	72.28	0.41
265006	23/07/2024 03:00	0.43	131.81	0.28
265006	23/07/2024 04:00	0.43	157.32	0.34
265006	23/07/2024 05:00	0.43	111.97	0.28
265006	23/07/2024 06:00	0.43	123.31	0.09
265006	23/07/2024 07:00	0.43	250.87	0.09
265006	23/07/2024 08:00	0.43	60.94	0.47
265006	23/07/2024 09:00	0.43	92.13	0.16
265006	23/07/2024 10:00	0.43	29.76	0.22
265006	23/07/2024 11:00	0.43	41.1	0.34
265006	23/07/2024 12:00	0.43	301.89	0.09
265006	24/07/2024 21:00	0.42	77.95	0.47
265006	24/07/2024 22:00	0.42	80.79	0.34
265006	24/07/2024 23:00	0.42	75.12	0.28
265006	25/07/2024 00:00	0.42	72.28	0.47
265006	25/07/2024 01:00	0.42	114.8	0.28
265006	25/07/2024 02:00	0.42	58.11	0.53
265006	25/07/2024 03:00	0.42	75.12	0.34
265006	25/07/2024 04:00	0.42	267.87	0.22
265006	25/07/2024 05:00	0.42	182.83	0.09
265006	25/07/2024 06:00	0.42	92.13	0.34
265006	25/07/2024 07:00	0.42	83.62	0.22
265006	25/07/2024 08:00	0.42	46.77	0.09
265006	25/07/2024 09:00	0.42	69.45	0.28
265006	25/07/2024 10:00	0.42	35.43	0.34
265006	25/07/2024 11:00	0.42	60.94	0.28
265006	25/07/2024 12:00	0.42	94.96	0.28
265006	26/07/2024 21:00	0.42	92.13	0.28
265006	26/07/2024 22:00	0.42	86.46	0.28
265006	26/07/2024 23:00	0.42	143.15	0.16
265006	27/07/2024 00:00	0.42	143.15	0.03
265006	27/07/2024 01:00	0.42	80.79	0.34
265006	27/07/2024 02:00	0.42	58.11	0.22
265006	27/07/2024 03:00	0.42	49.61	0.41
265006	27/07/2024 04:00	0.42	52.44	0.53
265006	27/07/2024 05:00	0.42	69.45	0.59
265006	27/07/2024 06:00	0.42	75.12	0.34
265006	27/07/2024 07:00	0.42	77.95	0.41
265006	27/07/2024 08:00	0.42	77.95	0.28
265006	27/07/2024 09:00	0.42	77.95	0.34
265006	27/07/2024 10:00	0.42	145.98	0.09
265006	27/07/2024 11:00	0.42	228.19	0.53
265006	27/07/2024 12:00	0.42	66.61	0.28
265006	27/07/2024 13:00	0.43	69.45	0.41
265006	27/07/2024 14:00	0.43	66.61	0.22
265006	27/07/2024 15:00	0.43	80.79	0.53
265006	27/07/2024 16:00	0.43	72.28	0.53
265006	27/07/2024 17:00	0.43	58.11	0.59
265006	27/07/2024 18:00	0.43	60.94	0.78
265006	27/07/2024 19:00	0.43	66.61	0.53
265006	27/07/2024 20:00	0.43	117.64	0.28
265006	27/07/2024 21:00	0.43	75.12	0.22
265006	27/07/2024 22:00	0.43	120.47	0.34
265006	27/07/2024 23:00	0.43	100.63	0.28
265006	28/07/2024 00:00	0.43	182.83	0.09
265006	28/07/2024 01:00	0.43	29.76	0.22
265006	28/07/2024 02:00	0.43	52.44	0.41
265006	28/07/2024 03:00	0.43	66.61	0.66
265006	28/07/2024 04:00	0.43	75.12	0.72
265006	29/07/2024 13:00	0.42	228.19	0.78
265006	29/07/2024 14:00	0.42	242.36	0.34
265006	29/07/2024 15:00	0.42	216.85	0.16
265006	29/07/2024 16:00	0.42	205.51	0.16
265006	29/07/2024 17:00	0.42	43.94	0.03
265006	29/07/2024 18:00	0.42	55.28	0.78
265006	29/07/2024 19:00	0.42	66.61	0.47
265006	29/07/2024 20:00	0.42	265.04	0.09
265006	29/07/2024 21:00	0.42	151.65	0.16
265006	29/07/2024 22:00	0.42	222.52	0.09
265006	29/07/2024 23:00	0.42	174.33	0.22
265006	30/07/2024 00:00	0.42	55.28	0.53
265006	30/07/2024 01:00	0.42	66.61	0.34
265006	30/07/2024 02:00	0.42	43.94	0.34
265006	30/07/2024 03:00	0.42	7.09	0.16
265006	30/07/2024 04:00	0.42	128.98	0.22
265006	30/07/2024 21:00	0.43	49.61	0.66
265006	30/07/2024 22:00	0.43	52.44	0.47
265006	30/07/2024 23:00	0.43	97.8	0.16
265006	31/07/2024 00:00	0.43	72.28	0.41
265006	31/07/2024 01:00	0.43	72.28	0.59
265006	31/07/2024 02:00	0.43	86.46	0.28
265006	31/07/2024 03:00	0.43	97.8	0.16
265006	31/07/2024 04:00	0.43	49.61	0.47
265006	31/07/2024 05:00	0.43	4.25	0.09
265006	31/07/2024 06:00	0.43	75.12	0.84
265006	31/07/2024 07:00	0.43	66.61	0.66
265006	31/07/2024 08:00	0.43	60.94	0.16
265006	31/07/2024 09:00	0.43	75.12	0.78
265006	31/07/2024 10:00	0.43	80.79	0.59
265006	31/07/2024 11:00	0.43	52.44	0.28
265006	31/07/2024 12:00	0.43	72.28	0.47
265006	01/08/2024 05:00	0.42	72.28	0.53
265006	01/08/2024 06:00	0.42	89.29	0.72
265006	01/08/2024 07:00	0.42	77.95	0.53
265006	01/08/2024 08:00	0.42	86.46	0.34
265006	01/08/2024 09:00	0.42	222.52	0.09
265006	01/08/2024 10:00	0.42	69.45	0.53
265006	01/08/2024 11:00	0.42	89.29	0.59
265006	01/08/2024 12:00	0.42	66.61	0.16
265006	01/08/2024 13:00	0.42	219.69	0.47
265006	01/08/2024 14:00	0.42	32.6	0.28
265006	01/08/2024 15:00	0.42	80.79	0.34
265006	01/08/2024 16:00	0.42	330.24	0.28
265006	01/08/2024 17:00	0.42	276.38	0.72
265006	01/08/2024 18:00	0.42	222.52	0.97
265006	01/08/2024 19:00	0.42	216.85	0.97
265006	01/08/2024 20:00	0.42	205.51	0.91
265006	01/08/2024 21:00	0.42	185.67	0.47
265006	01/08/2024 22:00	0.42	66.61	0.28
265006	01/08/2024 23:00	0.42	131.81	0.22
265006	02/08/2024 00:00	0.42	63.78	0.09
265006	02/08/2024 01:00	0.42	60.94	0.53
265006	02/08/2024 02:00	0.42	154.49	0.09
265006	02/08/2024 03:00	0.42	185.67	0.16
265006	02/08/2024 04:00	0.42	58.11	0.28
265006	02/08/2024 05:00	0.42	55.28	0.53
265006	02/08/2024 06:00	0.42	46.77	0.28
265006	02/08/2024 07:00	0.42	69.45	0.41
265006	02/08/2024 08:00	0.42	63.78	0.28
265006	02/08/2024 09:00	0.42	46.77	0.28
265006	02/08/2024 10:00	0.42	46.77	0.22
265006	02/08/2024 11:00	0.42	347.24	0.28
265006	02/08/2024 12:00	0.42	151.65	0.03
265006	03/08/2024 21:00	0.42	60.94	0.59
265006	03/08/2024 22:00	0.42	72.28	0.28
265006	03/08/2024 23:00	0.42	171.5	0.16
265006	04/08/2024 00:00	0.42	114.8	0.09
265006	04/08/2024 01:00	0.42	262.2	0.16
265006	04/08/2024 02:00	0.42	55.28	0.41
265006	04/08/2024 03:00	0.42	151.65	0.22
265006	04/08/2024 04:00	0.42	222.52	0.41
265006	04/08/2024 05:00	0.42	58.11	0.53
265006	04/08/2024 06:00	0.42	69.45	0.53
265006	04/08/2024 07:00	0.42	214.02	0.22
265006	04/08/2024 08:00	0.42	137.48	0.22
265006	04/08/2024 09:00	0.42	43.94	0.66
265006	04/08/2024 10:00	0.42	38.27	0.53
265006	04/08/2024 11:00	0.42	29.76	0.47
265006	04/08/2024 12:00	0.42	38.27	0.47
265006	05/08/2024 21:00	0.42	211.18	0.53
265006	05/08/2024 22:00	0.42	231.02	0.53
265006	05/08/2024 23:00	0.42	188.5	0.47
265006	06/08/2024 00:00	0.42	154.49	0.22
265006	06/08/2024 01:00	0.42	55.28	0.78
265006	06/08/2024 02:00	0.42	32.6	0.66
265006	06/08/2024 03:00	0.42	29.76	0.59
265006	06/08/2024 04:00	0.42	35.43	0.66
265006	06/08/2024 05:00	0.42	12.76	0.78
265006	06/08/2024 06:00	0.42	9.92	0.84
265006	06/08/2024 07:00	0.42	333.07	0.47
265006	06/08/2024 08:00	0.42	4.25	0.66
265006	06/08/2024 09:00	0.42	18.43	0.72
265006	06/08/2024 10:00	0.42	344.41	0.47
265006	06/08/2024 11:00	0.42	347.24	0.78
265006	06/08/2024 12:00	0.42	358.58	0.78
265006	07/08/2024 05:00	0.42	43.94	0.91
265006	07/08/2024 06:00	0.42	12.76	0.91
265006	07/08/2024 07:00	0.42	12.76	0.78
265006	07/08/2024 08:00	0.42	15.59	0.72
265006	07/08/2024 09:00	0.42	344.41	0.84
[truncated: 3,691 more rows]
